# Supplementary material for: PEPSeek-mediated identification of novel epitopes from viral and bacterial pathogens and the impact on host cell immunopeptidomes
Source: Mol Cell Proteomics. Author manuscript; Available in PMC 2025 Aug 8. (PMC12002930; doi:10.1016/j.mcpro.2025.100937)
Supplement: File S2 [file EMS204118-supplement-File_S2.xlsx]

## Sheet: Info
File S2. All pathogen antigens identified via PEPSeek and in the original search engine results
An overview sheet provides counts of the antigens identified by PEPSeek in comparison to the original identification methods. More detailed worksheets
provide detailed information on the antigens identified, including number of peptides identified per antigen with each tool.
The 'Antigens represented by epitope candidates among datasets' in the Overview tab represent antigens described in the specific datasets. The columns 'Shared', 'Gained' and 'Lost' do not refer to the whole literature but only the specific datasets investigated in this study
File S2. All pathogen-derived proteins identified via PEPSeek and the standard search engines. A .xlsx file containing information on the pathogen antigens represented by the epitope candidates described in this study. The Overview sheet contains the number of the pathogen antigens represented by the epitope candidates identified by PEPSeek and standard methods for each MHC-I immunopeptidome desc…
Legend (Overview Sheet):
Data Source - Link to doi of paper which originally presented the data if publically available dataset used.
Pathogen - The pathogen used to infect the host cell in the experiment.
Host - The host cell used in the experiment.
Original Identification By - The search engine or method used in the original study or as a baseline against which to compare PEPSeek.
Reanalysis - The search engine and rescoring combination used in the reanalysis.
Shared - The number of pathogen antigens found by both PEPSeek and the original identification method.
Gained - The number of pathogen antigens found by PEPSeek only.
Lost - The number of pathogen antigens identified by the original study but not by PEPSeek.
Percentage Increase - The percentage increase in antigens identified using PEPSeek.
Excel Sheet - The name of the worksheet in this file where the detailed results can be found.
Novel antigen - Pathogen-derived protein not known to be antigenic in literature. See Methods for details
Legend (Detailed Results Sheets)
antigen - The Uniprot ID of the antigen identified
description - A more detailed description of the antigen
n_PEPSeek_MatchedPeptides - Number of peptides identified from that antigen by PEPSeek.
n_Original_MatchedPeptides - Number of peptides identified from that antigen by the original study.
PEPSeek_MatchedPeptides - List of peptides identified from the antigen by PEPSeek.
original_MatchedPeptides - Number of peptides identified from the antigen by the original study.
Legend (Detailed Pathogen/Host Combination Results Sheets)
antigen - The Uniprot ID of the protein from which the peptide originated.
description - A more detailed description of the antigen
{Experiment_name} PEPSeek Peptides - A list of peptides identified from the antigen by PEPSeek in a given experiment.
{Experiment_name} Original Peptides - A list of peptides identified from the antigen by the original study in a given experiment.
#FoundByPEPSeek - The number of peptides from the antigen which were identified by PEPSeek across all experiments (the same peptide detected in multiple experiments is counted multiple times).
#FoundByOriginal - The number of peptides from the antigen which were identified by the original study across all experiments (the same peptide detected in multiple experiments is counted multiple times).

## Sheet: Overview
Antigens represented by epitope candidates per dataset
Data Source	Pathogen	Host	Original Identification By	Reanalysis	Shared	Gained	Lost*	Percentage Increase	Excel Sheet
https://doi.org/10.1016/j.celrep.2021.109305	SARS-CoV2	HEK293	MaxQuant	MSFragger+PEPSeek	2	1	1	0	SARS-Cov2_HEK293T_1
https://doi.org/10.1016/j.celrep.2021.109305	SARS-CoV2	Calu-3	MaxQuant	MSFragger+PEPSeek	4	1	0	25	SARS-Cov2_Calu3
https://doi.org/10.1016/j.cell.2021.05.046	SARS-CoV2	HEK293	Spectrum Mill	MSFragger+PEPSeek	4	5	0	125	SARS-Cov2_HEK293T_2
https://doi.org/10.1016/j.cell.2021.05.046	SARS-CoV2	A549	Spectrum Mill	MSFragger+PEPSeek	4	2	0	50	SARS-Cov2_A549
https://doi.org/10.1038/s41467-022-33721-y	Listeria	HCT116	PEAKS	PEAKS+PEPSeek	14	6	2	25	Listeria_HCT
https://doi.org/10.1038/s41467-022-33721-y	Listeria	HeLa	PEAKS	PEAKS+PEPSeek	10	6	2	33.33	Listeria_HeLa
Novel Dataset	Chlamydia	HeLa	PEAKS	PEAKS+PEPSeek	37	15	0	40.54	Chlamydia_HeLa
Novel Dataset	Listeria	Mouse	PEAKS	PEAKS+PEPSeek	9	8	0	88.89	Listeria_mouse
				Total	84	44	5	43.82
Antigens represented by epitope candidates among pathogen/host combinations
Peptides identified in at least a dataset	Pathogen	Host	Original Identification By	Reanalysis	Shared	Gained	Lost*	Percentage Increase
	SARS-CoV2	human	Spectrum Mill	MSFragger+PEPSeek	8	2	0	25
	Listeria	human	PEAKS	PEAKS+PEPSeek	21	9	4	20
	Listeria	mouse	PEAKS	PEAKS+PEPSeek	9	8	0	88.89
	Chlamydia	human	PEAKS	PEAKS+PEPSeek	37	15	0	40.54
					75	34	4	37.97
*Peptides (and cognate antigens) which were excluded due to presence in
the control samples or which were excluded due to their length being outside
the typical range of MHC-I binding peptides were not considered to be lost.

## Sheet: SARS-Cov2_Human
antigen	description	HEK293T_1 PEPSeek Peptides	HEK293T_1 Original Peptides	HEK293T_2 PEPSeek Peptides	HEK293T_2 Original Peptides	A549 PEPSeek Peptides	A549 Original Peptides	Calu3 PEPSeek Peptides	Calu3 Original Peptides	#FoundByPEPSeek	#FoundByOriginal	Novel antigen
sp|P0DTC9|NCAP_SARS2	sp|P0DTC9|NCAP_SARS2 Nucleoprotein OS=Severe acute respiratory syndrome coronavirus 2 OX=2697049 GN=N PE=1 SV=1	RITFGGPSDSTGSN,APRITFGGP,RITFGGPSD,AADLDDFSKQLQ,NAPRITFGGPSD,PRITFGGPSD,ITFGGPSD,APRITFGGPSD,RITFGGP,NAPRITFGGP,PRITFGGP,ITFGGPSDSTGSN	APRITFGGP,RITFGGPSD	APRITFGGP	_	_	_	APRITFGGP,NAPRITFGGP,PRITFGGPSD,RITFGGP,ITFGGPSD,RITFGGPSDSTGSN	APRITFGGP,NAPRITFGGP	20	4	no
sp|P0DTD1|R1AB_SARS2	sp|P0DTD1|R1AB_SARS2 Replicase polyprotein 1ab OS=Severe acute respiratory syndrome coronavirus 2 OX=2697049 GN=rep PE=1 SV=1	NNELSPVALR	_	KRVDWTIEY,KPREQIDGYVM,APHGHVMVEL,KPNELSRVL,FGDDTVIEV	KRVDWTIEY,APHGHVMVEL,YLNSTNVTI	FAVDAAKAY,EEFEPSTQYEY,LATNNLVVM,FASEAARVV,QEILGTVSW	FAVDAAKAY,EEFEPSTQYEY,LATNNLVVM,FASEAARVV	STTTNIVTR,HTTDPSFLGR,YYTSNPTTF,HSSGVTREL	STTTNIVTR,YYTSNPTTF,HSSGVTREL	14	10	no
sp|P0DTC2|SPIKE_SARS2	sp|P0DTC2|SPIKE_SARS2 Spike glycoprotein OS=Severe acute respiratory syndrome coronavirus 2 OX=2697049 GN=S PE=1 SV=1	_	_	RLDKVEAEV,SIIAYTMSL	_	VGYLQPRTF,QLTPTWRVY,NATNVVIKV,MESEFRVY,KNIDGYFKIY	VGYLQPRTF,NATNVVIKV,EILDITPCSF,KNIDGYFKIY,EILDITPCSFG	TGSNVFQTR	TGSNVFQTR	8	6	no
sp|P0DTC7|NS7A_SARS2	sp|P0DTC7|NS7A_SARS2 ORF7a protein OS=Severe acute respiratory syndrome coronavirus 2 OX=2697049 GN=7a PE=1 SV=1	_	_	IRQEEVQEL	_	FAFACPDGVKHVY	_	IRQEEVQEL	_	3	0	no
sp|P0DTD2|ORF9B_SARS2	sp|P0DTD2|ORF9B_SARS2 ORF9b protein OS=Severe acute respiratory syndrome coronavirus 2 OX=2697049 GN=9b PE=1 SV=1	_	SLEDKAFQL	SLEDKAFQL,ELPDEFVVVTV	SLEDKAFQL,ELPDEFVVVTV	LEDKAFQL	LEDKAFQL,DEFVVVTV	_	_	3	5	no
ORF_ID9_S.iORF1_ORF,ORF_ID10_S.iORF2_ORF	ORF_ID9_S.iORF1_ORF S out-of-frame iORF (extended S.iORF2),ORF_ID10_S.iORF2_ORF S out-of-frame iORF	GPMVLRGLIT	GPMVLRGLIT	GPMVLRGLIT	GPMVLRGLIT	_	_	_	_	2	2	no
ORFS.iORF1|NC_045512.2|Stern_Ginossar_RP	ORFS.iORF1|NC_045512.2|Stern_Ginossar_RP	_	_	MLLGSMLYM,GLITLSYHL	MLLGSMLYM,GLITLSYHL	_	_	_	_	2	2	no
sp|P0DTC5|VME1_SARS2	sp|P0DTC5|VME1_SARS2 Membrane protein OS=Severe acute respiratory syndrome coronavirus 2 OX=2697049 GN=M PE=1 SV=1	_	_	HSSSSDNIAL	_	VATSRTLSY	VATSRTLSY	_	_	2	1	no
sp|P0DTC3|AP3A_SARS2	sp|P0DTC3|AP3A_SARS2 ORF3a protein OS=Severe acute respiratory syndrome coronavirus 2 OX=2697049 GN=3a PE=1 SV=1	_	_	_	_	EIKDATPSDF	_	FTIGTVTLK	FTIGTVTLK	2	1	no
sp|P0DTC6|NS6_SARS2	sp|P0DTC6|NS6_SARS2 ORF6 protein OS=Severe acute respiratory syndrome coronavirus 2 OX=2697049 GN=6 PE=1 SV=1	_	_	HLVDFQVTI	_	_	_	_	_	1	0	no

## Sheet: Listeria_human
antigen	description	HeLa PEPSeek Peptides	HeLa Original Peptides	HCT PEPSeek Peptides	HCT Original Peptides	#FoundByPEPSeek	#FoundByOriginal	Novel antigen
tr|A0A3Q0NAV6|A0A3Q0NAV6_LISMG	tr|A0A3Q0NAV6|A0A3Q0NAV6_LISMG Thiol-activated cytolysin OS=Listeria monocytogenes serotype 1/2a (strain EGD / Mackaness) OX=1334565 GN=hly PE=3 SV=1	EVISFKQIYYNV,VAYGRQVYL	EVISFKQIYYNV,VAYGRQVYL	SESQLIAKFGTA,LTYPGALVKA,KIDYDDEMAY,SESQLIAKF	SESQLIAKFGTA,LTYPGALVKA,KIDYDDEMAY,SESQLIAKF	6	6	no
tr|A0A3Q0NAQ5|A0A3Q0NAQ5_LISMG	tr|A0A3Q0NAQ5|A0A3Q0NAQ5_LISMG Oligopeptide ABC transporter, periplasmic oligopeptide-binding protein OppA (TC 3.A.1.5.1) OS=Listeria monocytogenes serotype 1/2a (strain EGD / Mackaness) OX=1334565 GN=LMON_0149 PE=4 SV=1	ETFFPQKESYV	ETFFPQKESYV	LSDYFNNHMSY,ATDPTTLEI,RTDSGDHLVY	LSDYFNNHMSY,ATDPTTLEI,RTDSGDHLVY	4	4	no
tr|A0A3Q0NBH6|A0A3Q0NBH6_LISMG	tr|A0A3Q0NBH6|A0A3Q0NBH6_LISMG Internalin B (GW modules) OS=Listeria monocytogenes serotype 1/2a (strain EGD / Mackaness) OX=1334565 GN=inlB PE=4 SV=1	HLPEFTNEV	_	NTDYMSGNDFTLY,YMSGNDFTLY,HLPEFTNEV	NTDYMSGNDFTLY,YMSGNDFTLY	4	2	no
tr|A0A3Q0NEI0|A0A3Q0NEI0_LISMG	tr|A0A3Q0NEI0|A0A3Q0NEI0_LISMG Cell division protein FtsI [Peptidoglycan synthetase] / Transpeptidase, Penicillin binding protein transpeptidase domain OS=Listeria monocytogenes serotype 1/2a (strain EGD / Mackaness) OX=1334565 GN=LMON_1501 PE=4 SV=1	EVFDKYFELK,EVFDKYFEL,DLFDRAFVV	EVFDKYFELK,EVFDKYFEL	_	_	3	2	no
tr|A0A3Q0NAW3|A0A3Q0NAW3_LISMG	tr|A0A3Q0NAW3|A0A3Q0NAW3_LISMG Zinc metalloproteinase OS=Listeria monocytogenes serotype 1/2a (strain EGD / Mackaness) OX=1334565 GN=mpl PE=4 SV=1	EVASWIVQV	EVASWIVQV	KINDLFYLV,NMLSEVERA	KINDLFYLV	3	2	no
tr|A0A3Q0NGK5|A0A3Q0NGK5_LISMG	tr|A0A3Q0NGK5|A0A3Q0NGK5_LISMG Oligopeptide ABC transporter, periplasmic oligopeptide-binding protein OppA (TC 3.A.1.5.1) OS=Listeria monocytogenes serotype 1/2a (strain EGD / Mackaness) OX=1334565 GN=LMON_2272 PE=4 SV=1	_	_	LTDDVAIQPLY,YLFDAIKNGGDIVA	LTDDVAIQPLY,YLFDAIKNGGDIVA	2	2	no
tr|A0A3Q0NGJ0|A0A3Q0NGJ0_LISMG	tr|A0A3Q0NGJ0|A0A3Q0NGJ0_LISMG Manganese ABC transporter, periplasmic-binding protein SitA OS=Listeria monocytogenes serotype 1/2a (strain EGD / Mackaness) OX=1334565 GN=LMON_1915 PE=3 SV=1	_	ILADIVKNV	ILADIVKNV	_	2	1	no
tr|A0A3Q0NB12|A0A3Q0NB12_LISMG	tr|A0A3Q0NB12|A0A3Q0NB12_LISMG Actin-assembly inducing protein ActA OS=Listeria monocytogenes serotype 1/2a (strain EGD / Mackaness) OX=1334565 GN=actA PE=4 SV=1	SINMPSLPV	_	DSELESLTY	DSELESLTY	2	1	no
tr|A0A3Q0NG96|A0A3Q0NG96_LISMG	tr|A0A3Q0NG96|A0A3Q0NG96_LISMG 10 kDa chaperonin OS=Listeria monocytogenes serotype 1/2a (strain EGD / Mackaness) OX=1334565 GN=groES PE=3 SV=1	_	_	LGDRVVIEVLE,LGDRVVIEVLEA	_	2	0	yes
tr|A0A3Q0ND25|A0A3Q0ND25_LISMG	tr|A0A3Q0ND25|A0A3Q0ND25_LISMG Cell surface hydrolase, membrane-bound OS=Listeria monocytogenes serotype 1/2a (strain EGD / Mackaness) OX=1334565 GN=LMON_0957 PE=4 SV=1	EIAIPTLFV	EIAIPTLFV	_	_	1	1	no
tr|A0A3Q0NBH7|A0A3Q0NBH7_LISMG	tr|A0A3Q0NBH7|A0A3Q0NBH7_LISMG Peptidoglycan N-acetylglucosamine deacetylase OS=Listeria monocytogenes serotype 1/2a (strain EGD / Mackaness) OX=1334565 GN=LMON_0423 PE=4 SV=1	TNSEIILPV	TNSEIILPV	_	_	1	1	no
tr|A0A3Q0NHC5|A0A3Q0NHC5_LISMG	tr|A0A3Q0NHC5|A0A3Q0NHC5_LISMG Cell wall-binding protein OS=Listeria monocytogenes serotype 1/2a (strain EGD / Mackaness) OX=1334565 GN=LMON_2534 PE=4 SV=1	TVVAIAAGL	TVVAIAAGL	_	_	1	1	no
tr|A0A3Q0NAZ1|A0A3Q0NAZ1_LISMG	tr|A0A3Q0NAZ1|A0A3Q0NAZ1_LISMG 50S ribosomal protein L1 OS=Listeria monocytogenes serotype 1/2a (strain EGD / Mackaness) OX=1334565 GN=rplA PE=3 SV=1	TTFGPGIKVDPASL	TTFGPGIKVDPASL	_	_	1	1	no
tr|A0A3Q0NB40|A0A3Q0NB40_LISMG	tr|A0A3Q0NB40|A0A3Q0NB40_LISMG Serine protease, DegP/HtrA, do-like OS=Listeria monocytogenes serotype 1/2a (strain EGD / Mackaness) OX=1334565 GN=LMON_0294 PE=4 SV=1	EVERPSLGV	EVERPSLGV	_	_	1	1	no
tr|A0A3Q0NCS5|A0A3Q0NCS5_LISMG	tr|A0A3Q0NCS5|A0A3Q0NCS5_LISMG Peptidoglycan bound protein (LPXTG motif) Lmo0880 homolog OS=Listeria monocytogenes serotype 1/2a (strain EGD / Mackaness) OX=1334565 GN=LMON_0884 PE=4 SV=1	_	_	HTDLSGSLFY	HTDLSGSLFY	1	1	no
tr|A0A3Q0NCV6|A0A3Q0NCV6_LISMG	tr|A0A3Q0NCV6|A0A3Q0NCV6_LISMG Lipoteichoic acid synthase LtaS Type Ia OS=Listeria monocytogenes serotype 1/2a (strain EGD / Mackaness) OX=1334565 GN=LMON_0933 PE=3 SV=1	_	_	YLDESVKSFVDY	YLDESVKSFVDY	1	1	no
tr|A0A3Q0NG78|A0A3Q0NG78_LISMG	tr|A0A3Q0NG78|A0A3Q0NG78_LISMG Redox-sensing transcriptional repressor Rex OS=Listeria monocytogenes serotype 1/2a (strain EGD / Mackaness) OX=1334565 GN=rex PE=3 SV=1	_	_	TTELQTLIY	TTELQTLIY	1	1	no
tr|A0A3Q0NAU9|A0A3Q0NAU9_LISMG	tr|A0A3Q0NAU9|A0A3Q0NAU9_LISMG 50S ribosomal protein L25 OS=Listeria monocytogenes serotype 1/2a (strain EGD / Mackaness) OX=1334565 GN=ctc PE=3 SV=1	_	_	VLQQIIHDV	VLQQIIHDV	1	1	no
tr|A0A3Q0NGP3|A0A3Q0NGP3_LISMG	tr|A0A3Q0NGP3|A0A3Q0NGP3_LISMG Foldase protein PrsA OS=Listeria monocytogenes serotype 1/2a (strain EGD / Mackaness) OX=1334565 GN=prsA PE=3 SV=1	_	_	VSDEDVDKKFNEY	VSDEDVDKKFNEY	1	1	no
tr|A0A3Q0NAU1|A0A3Q0NAU1_LISMG	tr|A0A3Q0NAU1|A0A3Q0NAU1_LISMG Phosphatidylinositol-specific phospholipase C OS=Listeria monocytogenes serotype 1/2a (strain EGD / Mackaness) OX=1334565 GN=plcA PE=4 SV=1	_	_	KIYHGPIYL	KIYHGPIYL	1	1	no
tr|A0A3Q0NDA7|A0A3Q0NDA7_LISMG	tr|A0A3Q0NDA7|A0A3Q0NDA7_LISMG Pyruvate dehydrogenase E1 component subunit alpha OS=Listeria monocytogenes serotype 1/2a (strain EGD / Mackaness) OX=1334565 GN=pdhA PE=4 SV=1	_	_	VTDLLKNMY	VTDLLKNMY	1	1	no
tr|A0A3Q0NHR6|A0A3Q0NHR6_LISMG	tr|A0A3Q0NHR6|A0A3Q0NHR6_LISMG 50S ribosomal protein L23 OS=Listeria monocytogenes serotype 1/2a (strain EGD / Mackaness) OX=1334565 GN=rplW PE=3 SV=1	_	_	EEIFDVKVA	EEIFDVKVA	1	1	no
tr|A0A3Q0NHX2|A0A3Q0NHX2_LISMG	tr|A0A3Q0NHX2|A0A3Q0NHX2_LISMG Membrane-bound lytic murein transglycosylase D OS=Listeria monocytogenes serotype 1/2a (strain EGD / Mackaness) OX=1334565 GN=LMON_2714 PE=4 SV=1	KLNDLISRY	_	_	_	1	0	yes
tr|A0A3Q0NAP8|A0A3Q0NAP8_LISMG	tr|A0A3Q0NAP8|A0A3Q0NAP8_LISMG ATP synthase subunit alpha OS=Listeria monocytogenes serotype 1/2a (strain EGD / Mackaness) OX=1334565 GN=atpA PE=3 SV=1	KIPPANIQTF	_	_	_	1	0	yes
tr|A0A3Q0NFK6|A0A3Q0NFK6_LISMG	tr|A0A3Q0NFK6|A0A3Q0NFK6_LISMG 3-oxoacyl-[acyl-carrier protein] reductase OS=Listeria monocytogenes serotype 1/2a (strain EGD / Mackaness) OX=1334565 GN=fabG PE=4 SV=1	SVVGLIGNA	_	_	_	1	0	yes
tr|A0A3Q0NAV2|A0A3Q0NAV2_LISMG	tr|A0A3Q0NAV2|A0A3Q0NAV2_LISMG Broad-substrate range phospholipase C OS=Listeria monocytogenes serotype 1/2a (strain EGD / Mackaness) OX=1334565 GN=plcB PE=4 SV=1	YKLGLAIHY	_	_	_	1	0	no
tr|A0A3Q0NGL8|A0A3Q0NGL8_LISMG	tr|A0A3Q0NGL8|A0A3Q0NGL8_LISMG Chaperone protein ClpB OS=Listeria monocytogenes serotype 1/2a (strain EGD / Mackaness) OX=1334565 GN=clpB PE=3 SV=1	_	_	RRNPYSIVL	_	1	0	yes
tr|A0A3Q0NAB0|A0A3Q0NAB0_LISMG	tr|A0A3Q0NAB0|A0A3Q0NAB0_LISMG DNA gyrase subunit B OS=Listeria monocytogenes serotype 1/2a (strain EGD / Mackaness) OX=1334565 GN=gyrB PE=3 SV=1	_	_	EEIRTIFTA	_	1	0	yes
tr|A0A3Q0NFV3|A0A3Q0NFV3_LISMG	tr|A0A3Q0NFV3|A0A3Q0NFV3_LISMG Multimodular transpeptidase-transglycosylase / Penicillin-binding protein 1A/1B (PBP1) OS=Listeria monocytogenes serotype 1/2a (strain EGD / Mackaness) OX=1334565 GN=pbpA PE=4 SV=1	_	_	LSEIPKEYDVY	_	1	0	no
tr|A0A3Q0NG65|A0A3Q0NG65_LISMG	tr|A0A3Q0NG65|A0A3Q0NG65_LISMG Alpha-mannosidase OS=Listeria monocytogenes serotype 1/2a (strain EGD / Mackaness) OX=1334565 GN=LMON_2086 PE=4 SV=1	_	_	NILGQSSFNY	_	1	0	no
tr|A0A3Q0NBX3|A0A3Q0NBX3_LISMG	tr|A0A3Q0NBX3|A0A3Q0NBX3_LISMG Capsule biosynthesis protein capA OS=Listeria monocytogenes serotype 1/2a (strain EGD / Mackaness) OX=1334565 GN=LMON_0516 PE=4 SV=1	_	KGMKTVLLG	_	_	0	1	no
tr|A0A3Q0ND32|A0A3Q0ND32_LISMG	tr|A0A3Q0ND32|A0A3Q0ND32_LISMG Lipoate--protein ligase OS=Listeria monocytogenes serotype 1/2a (strain EGD / Mackaness) OX=1334565 GN=LMON_0937 PE=4 SV=1	_	GRNDLLIDGF	_	_	0	1	no
tr|A0A3Q0NHZ6|A0A3Q0NHZ6_LISMG	tr|A0A3Q0NHZ6|A0A3Q0NHZ6_LISMG Permease IIC component OS=Listeria monocytogenes serotype 1/2a (strain EGD / Mackaness) OX=1334565 GN=LMON_2786 PE=4 SV=1	_	_	_	NEPVIFGLP	0	1	no
tr|A0A3Q0NEP5|A0A3Q0NEP5_LISMG	tr|A0A3Q0NEP5|A0A3Q0NEP5_LISMG FIG011945: O-methyltransferase family protein OS=Listeria monocytogenes serotype 1/2a (strain EGD / Mackaness) OX=1334565 GN=LMON_1563 PE=4 SV=1	_	_	_	KVLLTDAI	0	1	no

## Sheet: Listeria_mouse
antigen	description	n_PEPSeek_MatchedPeptides	n_Original_MatchedPeptides	PEPSeek_MatchedPeptides	original_MatchedPeptides	Novel antigen
tr|Q8Y6A8|Q8Y6A8_LISMO	tr|Q8Y6A8|Q8Y6A8_LISMO Internalin C OS=Listeria monocytogenes serovar 1/2a (strain ATCC BAA-679 / EGD-e) OX=169963 GN=inlC PE=3 SV=1	3	4	VSYKFSEYI,SYKFSEYI,SLIHLKNL	VSYKFSEYI,SYKFSEYI,SLIHLKNL,LIHLKNL	no
tr|Q7AP49|Q7AP49_LISMO	tr|Q7AP49|Q7AP49_LISMO Peptidoglycan lytic protein P45 OS=Listeria monocytogenes serovar 1/2a (strain ATCC BAA-679 / EGD-e) OX=169963 GN=spl PE=3 SV=1	2	2	VGYGRVANF,TSYAFRAA	VGYGRVANF,TSYAFRAA	yes
sp|P0DJM0|INLA_LISMO	sp|P0DJM0|INLA_LISMO Internalin A OS=Listeria monocytogenes serovar 1/2a (strain ATCC BAA-679 / EGD-e) OX=169963 GN=inlA PE=1 SV=1	2	1	KNLTYLTL,VSYTFSQPV	KNLTYLTL	yes
tr|Q8Y8H6|Q8Y8H6_LISMO	tr|Q8Y8H6|Q8Y8H6_LISMO Lmo0927 protein OS=Listeria monocytogenes serovar 1/2a (strain ATCC BAA-679 / EGD-e) OX=169963 GN=lmo0927 PE=1 SV=1	2	1	KNVIYIHL,VIYIHLESF	KNVIYIHL	yes
sp|P33379|ACTA_LISMO	sp|P33379|ACTA_LISMO Actin assembly-inducing protein OS=Listeria monocytogenes serovar 1/2a (strain ATCC BAA-679 / EGD-e) OX=169963 GN=actA PE=1 SV=1	2	0	TGPRYETA,TAPKLAEL	_	no
sp|P0DQD2|INLB_LISMO	sp|P0DQD2|INLB_LISMO Internalin B OS=Listeria monocytogenes serovar 1/2a (strain ATCC BAA-679 / EGD-e) OX=169963 GN=inlB PE=1 SV=1	1	1	AGLKNLDVL	AGLKNLDVL	no
sp|P13128|TACY_LISMO	sp|P13128|TACY_LISMO Listeriolysin O OS=Listeria monocytogenes serovar 1/2a (strain ATCC BAA-679 / EGD-e) OX=169963 GN=hly PE=1 SV=1	1	1	VAYGRQVYL	VAYGRQVYL	no
tr|Q8Y401|Q8Y401_LISMO	tr|Q8Y401|Q8Y401_LISMO Lmo2677 protein OS=Listeria monocytogenes serovar 1/2a (strain ATCC BAA-679 / EGD-e) OX=169963 GN=lmo2677 PE=4 SV=1	1	1	AILDFAGHNL	AILDFAGHNL	yes
tr|Q8Y5L8|Q8Y5L8_LISMO	tr|Q8Y5L8|Q8Y5L8_LISMO PbpB protein OS=Listeria monocytogenes serovar 1/2a (strain ATCC BAA-679 / EGD-e) OX=169963 GN=pbpB PE=3 SV=1	1	1	SNVAFAKL	SNVAFAKL	yes
tr|Q8YAE4|Q8YAE4_LISMO	tr|Q8YAE4|Q8YAE4_LISMO Lmo0186 protein OS=Listeria monocytogenes serovar 1/2a (strain ATCC BAA-679 / EGD-e) OX=169963 GN=lmo0186 PE=4 SV=1	1	1	VNINRAIQL	VNINRAIQL	yes
sp|P33378|PHLC_LISMO	sp|P33378|PHLC_LISMO Phospholipase C OS=Listeria monocytogenes serovar 1/2a (strain ATCC BAA-679 / EGD-e) OX=169963 GN=plcB PE=1 SV=1	1	0	VNHMRANLM	_	no
sp|P66042|RL10_LISMO	sp|P66042|RL10_LISMO 50S ribosomal protein L10 OS=Listeria monocytogenes serovar 1/2a (strain ATCC BAA-679 / EGD-e) OX=169963 GN=rplJ PE=3 SV=1	1	0	VIVDYRGL	_	yes
sp|Q8Y5N8|SYI_LISMO	sp|Q8Y5N8|SYI_LISMO Isoleucine--tRNA ligase OS=Listeria monocytogenes serovar 1/2a (strain ATCC BAA-679 / EGD-e) OX=169963 GN=ileS PE=3 SV=1	1	0	SIAEFRKL	_	yes
sp|Q8Y6B1|PEPT_LISMO	sp|Q8Y6B1|PEPT_LISMO Peptidase T OS=Listeria monocytogenes serovar 1/2a (strain ATCC BAA-679 / EGD-e) OX=169963 GN=pepT PE=3 SV=1	1	0	VIIEVARL	_	yes
sp|Q927L9|RL5_LISMO	sp|Q927L9|RL5_LISMO 50S ribosomal protein L5 OS=Listeria monocytogenes serovar 1/2a (strain ATCC BAA-679 / EGD-e) OX=169963 GN=rplE PE=3 SV=1	1	0	VTVSLPRV	_	yes
tr|Q8Y6W5|Q8Y6W5_LISMO	tr|Q8Y6W5|Q8Y6W5_LISMO Isocitrate dehydrogenase [NADP] OS=Listeria monocytogenes serovar 1/2a (strain ATCC BAA-679 / EGD-e) OX=169963 GN=citC PE=4 SV=1	1	0	VTYDFARL	_	yes
tr|Q8YAJ4|Q8YAJ4_LISMO	tr|Q8YAJ4|Q8YAJ4_LISMO Lmo0131 protein OS=Listeria monocytogenes serovar 1/2a (strain ATCC BAA-679 / EGD-e) OX=169963 GN=lmo0131 PE=1 SV=1	1	0	IIRAIVNL	_	yes

## Sheet: Chlamydia_Human
antigen	description	n_PEPSeek_MatchedPeptides	n_Original_MatchedPeptides	PEPSeek_MatchedPeptides	original_MatchedPeptides	Novel antigen
sp|P0C0Z7|CH60_CHLTR	sp|P0C0Z7|CH60_CHLTR 60 kDa chaperonin OS=Chlamydia trachomatis (strain D/UW-3/Cx) OX=272561 GN=groL PE=1 SV=2	15	10	IRKISKPVQHHKEIA,PAKVTRSALESAA,IRKISKPVQH,EAIYTEGLRNVTA,IYTEGLRNVTA,EAVKVTLGPKGRHV,GANPMDLKRG,KYNEEARKKIQKG,YTEGLRNVTA,KNIKYNEEARKKIQ,EAIYTEGLRNV,GANPMDLKRGIDKA,GVAVIRVGA,VAKNIKYNEEA,KYNEEARKKIQ	IRKISKPVQHHKEIA,PAKVTRSALESAA,IRKISKPVQH,EAIYTEGLRNVTA,IYTEGLRNVTA,EAVKVTLGPKGRHV,KYNEEARKKIQKG,YTEGLRNVTA,KNIKYNEEARKKIQ,EAIYTEGLRNV	yes
sp|P0CD71|EFTU_CHLTR	sp|P0CD71|EFTU_CHLTR Elongation factor Tu OS=Chlamydia trachomatis (strain D/UW-3/Cx) OX=272561 GN=tuf PE=3 SV=1	10	8	SHVEYETANRHYA,SKETFQRNKPHINIG,ETFQRNKPHINIG,ETFQRNKPHI,LSGDGLADFRD,ETFQRNKPHINI,AITRALSGD,AITRALSGDGLAD,SKETFQRNKP,ETFQRNKPHIN	SHVEYETANRHYA,SKETFQRNKPHINIG,ETFQRNKPHINIG,ETFQRNKPHI,LSGDGLADFRD,ETFQRNKPHINI,AITRALSGD,AITRALSGDGLAD	yes
sp|P17821|DNAK_CHLTR	sp|P17821|DNAK_CHLTR Chaperone protein DnaK OS=Chlamydia trachomatis (strain D/UW-3/Cx) OX=272561 GN=dnaK PE=3 SV=4	5	3	VTNPEKTLA,ADVEIVDKPE,SSEGTRTTPSIVA,LVGIPAKRQA,VEIVDKPE	VTNPEKTLA,ADVEIVDKPE,SSEGTRTTPSIVA	yes
sp|Q46409|MOMPD_CHLTR	sp|Q46409|MOMPD_CHLTR Major outer membrane porin, serovar D OS=Chlamydia trachomatis (strain D/UW-3/Cx) OX=272561 GN=ompA PE=2 SV=1	4	3	ERAAHVNAQFRF,LPVGNPAE,LTAGTDAATGTKD,LPVGNPAEPSLMID	ERAAHVNAQFRF,LPVGNPAE,LTAGTDAATGTKD	no
sp|P64386|DBH_CHLTR	sp|P64386|DBH_CHLTR Probable DNA-binding protein HU OS=Chlamydia trachomatis (strain D/UW-3/Cx) OX=272561 GN=hup PE=3 SV=1	4	2	TISQDHKIHPNH,RLIETPTKSS,KRLIETPTKSS,LIETPTKSS	TISQDHKIHPNH,RLIETPTKSS	yes
sp|O84533|RL3_CHLTR	sp|O84533|RL3_CHLTR 50S ribosomal protein L3 OS=Chlamydia trachomatis (strain D/UW-3/Cx) OX=272561 GN=rplC PE=3 SV=1	4	0	SQLSLIGKKEG,SVISVDANVVA,LSLIGKKEG,HVFDKNGNL	_	yes
sp|P66370|RS12_CHLTR	sp|P66370|RS12_CHLTR 30S ribosomal protein S12 OS=Chlamydia trachomatis (strain D/UW-3/Cx) OX=272561 GN=rpsL PE=3 SV=1	4	0	PTINQLIRKKRQS,LQVKTKTPKKPNSA,PTINQLIRKKRQSG,VQGGRVKDLPG	_	yes
sp|O84527|RS3_CHLTR	sp|O84527|RS3_CHLTR 30S ribosomal protein S3 OS=Chlamydia trachomatis (strain D/UW-3/Cx) OX=272561 GN=rpsC PE=3 SV=1	3	3	AAGFVVKRM,HTARPGLVIG,EVESLKAEL	AAGFVVKRM,HTARPGLVIG,EVESLKAEL	yes
sp|O84842|RL20_CHLTR	sp|O84842|RL20_CHLTR 50S ribosomal protein L20 OS=Chlamydia trachomatis (strain D/UW-3/Cx) OX=272561 GN=rplT PE=3 SV=1	3	3	SVASRIHGL,MAIHDPQGFA,VVATQAKLALEA	SVASRIHGL,MAIHDPQGFA,VVATQAKLALEA	yes
sp|Q06280|HC2D_CHLTR	sp|Q06280|HC2D_CHLTR Histone-like protein HC2 OS=Chlamydia trachomatis (strain D/UW-3/Cx) OX=272561 GN=hctB PE=2 SV=3	3	3	TAKKAPVRKVAA,TAKKAPVRKAVA,KKAPVRKVAA	TAKKAPVRKVAA,TAKKAPVRKAVA,KKAPVRKVAA	yes
sp|O84319|RL10_CHLTR	sp|O84319|RL10_CHLTR 50S ribosomal protein L10 OS=Chlamydia trachomatis (strain D/UW-3/Cx) OX=272561 GN=rplJ PE=3 SV=1	3	2	IAAPMSQVA,FAYGDPVSA,KALETSGVEMD	IAAPMSQVA,FAYGDPVSA	yes
sp|O84707|SECA_CHLTR	sp|O84707|SECA_CHLTR Protein translocase subunit SecA OS=Chlamydia trachomatis (strain D/UW-3/Cx) OX=272561 GN=secA PE=3 SV=1	3	2	FASPKLNTL,RPDNAIPTVATA,IVAEIISA	FASPKLNTL,RPDNAIPTVATA	yes
sp|O84528|RL22_CHLTR	sp|O84528|RL22_CHLTR 50S ribosomal protein L22 OS=Chlamydia trachomatis (strain D/UW-3/Cx) OX=272561 GN=rplV PE=3 SV=1	3	0	LTVIVGERGQ,HLTVIVGERGQ,TVIVGERGQ	_	yes
sp|O84088|RL28_CHLTR	sp|O84088|RL28_CHLTR 50S ribosomal protein L28 OS=Chlamydia trachomatis (strain D/UW-3/Cx) OX=272561 GN=rpmB PE=3 SV=1	2	2	IRGISKKKKGIGL,IRGISKKKKGIG	IRGISKKKKGIGL,IRGISKKKKGIG	yes
sp|P0CE02|RS10_CHLTR	sp|P0CE02|RS10_CHLTR 30S ribosomal protein S10 OS=Chlamydia trachomatis (strain D/UW-3/Cx) OX=272561 GN=rpsJ PE=3 SV=1	2	2	GVDIKIKAA,STANIVETA	GVDIKIKAA,STANIVETA	yes
sp|P66288|RL36_CHLTR	sp|P66288|RL36_CHLTR 50S ribosomal protein L36 OS=Chlamydia trachomatis (strain D/UW-3/Cx) OX=272561 GN=rpmJ PE=3 SV=1	2	2	YVINKKDPNRKQ,SIKADPSKGDKLV	YVINKKDPNRKQ,SIKADPSKGDKLV	yes
sp|O84583|Y579_CHLTR	sp|O84583|Y579_CHLTR Protein CT_579 OS=Chlamydia trachomatis (strain D/UW-3/Cx) OX=272561 GN=CT_579 PE=3 SV=1	2	1	ESASKTLSQTA,IVGGVIGA	ESASKTLSQTA	yes
sp|P0A4C8|RS5_CHLTR	sp|P0A4C8|RS5_CHLTR 30S ribosomal protein S5 OS=Chlamydia trachomatis (strain D/UW-3/Cx) OX=272561 GN=rpsE PE=3 SV=1	2	1	EMAGVKDIVA,LILVGDRKG	EMAGVKDIVA	yes
sp|P0CD80|RECA_CHLTR	sp|P0CD80|RECA_CHLTR Protein RecA OS=Chlamydia trachomatis (strain D/UW-3/Cx) OX=272561 GN=recA PE=3 SV=1	2	1	LATHIVANA,EIGDVHVGLQA	LATHIVANA	yes
sp|P0CE05|RS17_CHLTR	sp|P0CE05|RS17_CHLTR 30S ribosomal protein S17 OS=Chlamydia trachomatis (strain D/UW-3/Cx) OX=272561 GN=rpsQ PE=3 SV=1	2	1	RVYSHPQYA,RVERVYSHPQYA	RVYSHPQYA	yes
sp|P66123|RL27_CHLTR	sp|P66123|RL27_CHLTR 50S ribosomal protein L27 OS=Chlamydia trachomatis (strain D/UW-3/Cx) OX=272561 GN=rpmA PE=3 SV=1	2	1	VDGIVVMKKTDRT,IVVMKKTDRTYVS	VDGIVVMKKTDRT	yes
sp|O84031|RL19_CHLTR	sp|O84031|RL19_CHLTR 50S ribosomal protein L19 OS=Chlamydia trachomatis (strain D/UW-3/Cx) OX=272561 GN=rplS PE=3 SV=1	2	0	ARKGGGAGETVSLH,RKGGGAGETVSLH	_	yes
sp|O84316|RPOC_CHLTR	sp|O84316|RPOC_CHLTR DNA-directed RNA polymerase subunit beta' OS=Chlamydia trachomatis (strain D/UW-3/Cx) OX=272561 GN=rpoC PE=3 SV=1	2	0	SVIIVGPEL,HGARKGLADTALKTA	_	yes
sp|O84127|RL13_CHLTR	sp|O84127|RL13_CHLTR 50S ribosomal protein L13 OS=Chlamydia trachomatis (strain D/UW-3/Cx) OX=272561 GN=rplM PE=3 SV=1	1	1	EVAKILRGKH	EVAKILRGKH	yes
sp|O84321|RL11_CHLTR	sp|O84321|RL11_CHLTR 50S ribosomal protein L11 OS=Chlamydia trachomatis (strain D/UW-3/Cx) OX=272561 GN=rplK PE=3 SV=1	1	1	ESAERMVEGTA	ESAERMVEGTA	yes
sp|O84530|RL2_CHLTR	sp|O84530|RL2_CHLTR 50S ribosomal protein L2 OS=Chlamydia trachomatis (strain D/UW-3/Cx) OX=272561 GN=rplB PE=3 SV=1	1	1	EVSNADHNL	EVSNADHNL	yes
sp|O84532|RL4_CHLTR	sp|O84532|RL4_CHLTR 50S ribosomal protein L4 OS=Chlamydia trachomatis (strain D/UW-3/Cx) OX=272561 GN=rplD PE=3 SV=1	1	1	LVAIQANK	LVAIQANK	yes
sp|O84882|PMPI_CHLTR	sp|O84882|PMPI_CHLTR Probable outer membrane protein PmpI OS=Chlamydia trachomatis (strain D/UW-3/Cx) OX=272561 GN=pmpI PE=2 SV=1	1	1	PIVQESSSKESPLPS	PIVQESSSKESPLPS	no
sp|P0C0Z8|CH10_CHLTR	sp|P0C0Z8|CH10_CHLTR 10 kDa chaperonin OS=Chlamydia trachomatis (strain D/UW-3/Cx) OX=272561 GN=groS PE=3 SV=1	1	1	GIILPDTAKKKQDRA	GIILPDTAKKKQDRA	yes
sp|P0CD81|RL14_CHLTR	sp|P0CD81|RL14_CHLTR 50S ribosomal protein L14 OS=Chlamydia trachomatis (strain D/UW-3/Cx) OX=272561 GN=rplN PE=3 SV=1	1	1	VIVRTRNDIHRKDG	VIVRTRNDIHRKDG	yes
sp|P0CD86|RL24_CHLTR	sp|P0CD86|RL24_CHLTR 50S ribosomal protein L24 OS=Chlamydia trachomatis (strain D/UW-3/Cx) OX=272561 GN=rplX PE=3 SV=1	1	1	INVRVKNIK	INVRVKNIK	yes
sp|P0CE03|RS11_CHLTR	sp|P0CE03|RS11_CHLTR 30S ribosomal protein S11 OS=Chlamydia trachomatis (strain D/UW-3/Cx) OX=272561 GN=rpsK PE=3 SV=1	1	1	TVAAQDAAKAA	TVAAQDAAKAA	yes
sp|P0CE06|RS7_CHLTR	sp|P0CE06|RS7_CHLTR 30S ribosomal protein S7 OS=Chlamydia trachomatis (strain D/UW-3/Cx) OX=272561 GN=rpsG PE=3 SV=1	1	1	SRRHAAEKKVIPGD	SRRHAAEKKVIPGD	yes
sp|P0CE07|RS8_CHLTR	sp|P0CE07|RS8_CHLTR 30S ribosomal protein S8 OS=Chlamydia trachomatis (strain D/UW-3/Cx) OX=272561 GN=rpsH PE=3 SV=1	1	1	RAKNVGGEL	RAKNVGGEL	yes
sp|P0DJI4|INCE_CHLTR	sp|P0DJI4|INCE_CHLTR Inclusion membrane protein E OS=Chlamydia trachomatis (strain D/UW-3/Cx) OX=272561 GN=incE PE=1 SV=1	1	1	GSADKVILVTQ	GSADKVILVTQ	yes
sp|P66480|RS19_CHLTR	sp|P66480|RS19_CHLTR 30S ribosomal protein S19 OS=Chlamydia trachomatis (strain D/UW-3/Cx) OX=272561 GN=rpsS PE=3 SV=1	1	1	HTFEVHNGRKFL	HTFEVHNGRKFL	yes
tr|O84143|O84143_CHLTR	tr|O84143|O84143_CHLTR Protein Translocase OS=Chlamydia trachomatis (strain D/UW-3/Cx) OX=272561 GN=secA_1 PE=4 SV=1	1	1	ITASPAAGA	ITASPAAGA	yes
tr|O84428|O84428_CHLTR	tr|O84428|O84428_CHLTR Uncharacterized protein OS=Chlamydia trachomatis (strain D/UW-3/Cx) OX=272561 GN=CT_421.2 PE=4 SV=1	1	1	TAKKATGLL	TAKKATGLL	yes
tr|O84534|O84534_CHLTR	tr|O84534|O84534_CHLTR Uncharacterized protein OS=Chlamydia trachomatis (strain D/UW-3/Cx) OX=272561 GN=CT_529 PE=4 SV=1	1	1	SVVGAGLAISA	SVVGAGLAISA	yes
tr|O84608|O84608_CHLTR	tr|O84608|O84608_CHLTR Thio-specific Antioxidant (TSA) Peroxidase OS=Chlamydia trachomatis (strain D/UW-3/Cx) OX=272561 GN=ahpC PE=3 SV=1	1	1	GSLVGRQAPD	GSLVGRQAPD	yes
tr|O84623|O84623_CHLTR	tr|O84623|O84623_CHLTR Uncharacterized protein OS=Chlamydia trachomatis (strain D/UW-3/Cx) OX=272561 GN=CT_618 PE=4 SV=1	1	1	HATGIGLSA	HATGIGLSA	yes
tr|O84674|O84674_CHLTR	tr|O84674|O84674_CHLTR TPR_REGION domain-containing protein OS=Chlamydia trachomatis (strain D/UW-3/Cx) OX=272561 GN=CT_667 PE=4 SV=1	1	1	GLVAKSGGPLN	GLVAKSGGPLN	yes
sp|O84006|GATA_CHLTR	sp|O84006|GATA_CHLTR Glutamyl-tRNA(Gln) amidotransferase subunit A OS=Chlamydia trachomatis (strain D/UW-3/Cx) OX=272561 GN=gatA PE=3 SV=1	1	0	FAMGSTTRYSA	_	yes
sp|O84307|VATI_CHLTR	sp|O84307|VATI_CHLTR V-type ATP synthase subunit I OS=Chlamydia trachomatis (strain D/UW-3/Cx) OX=272561 GN=atpI PE=3 SV=1	1	0	TKSGYLVTE	_	yes
sp|O84320|RL1_CHLTR	sp|O84320|RL1_CHLTR 50S ribosomal protein L1 OS=Chlamydia trachomatis (strain D/UW-3/Cx) OX=272561 GN=rplA PE=3 SV=1	1	0	SVSLPHGTG	_	yes
sp|O84536|LPXA_CHLTR	sp|O84536|LPXA_CHLTR Acyl-[acyl-carrier-protein]--UDP-N-acetylglucosamine O-acyltransferase OS=Chlamydia trachomatis (strain D/UW-3/Cx) OX=272561 GN=lpxA PE=3 SV=1	1	0	TNIHPTAIVED	_	yes
sp|O84631|RS4_CHLTR	sp|O84631|RS4_CHLTR 30S ribosomal protein S4 OS=Chlamydia trachomatis (strain D/UW-3/Cx) OX=272561 GN=rpsD PE=3 SV=1	1	0	AIVTESLENKD	_	yes
sp|O84823|GLMS_CHLTR	sp|O84823|GLMS_CHLTR Glutamine--fructose-6-phosphate aminotransferase [isomerizing] OS=Chlamydia trachomatis (strain D/UW-3/Cx) OX=272561 GN=glmS PE=3 SV=3	1	0	AVGPVSQL	_	yes
sp|P0CD76|LPXD_CHLTR	sp|P0CD76|LPXD_CHLTR UDP-3-O-acylglucosamine N-acyltransferase OS=Chlamydia trachomatis (strain D/UW-3/Cx) OX=272561 GN=lpxD PE=1 SV=1	1	0	GAPARPYQEIHRQVA	_	yes
sp|P0CE01|RL6_CHLTR	sp|P0CE01|RL6_CHLTR 50S ribosomal protein L6 OS=Chlamydia trachomatis (strain D/UW-3/Cx) OX=272561 GN=rplF PE=3 SV=1	1	0	EMIGVGFRA	_	yes
tr|O84732|O84732_CHLTR	tr|O84732|O84732_CHLTR Metal Transport P-type ATPase OS=Chlamydia trachomatis (strain D/UW-3/Cx) OX=272561 GN=zntA PE=3 SV=1	1	0	FSSPFSREL	_	yes
tr|O84824|O84824_CHLTR	tr|O84824|O84824_CHLTR Tyrosine Transport OS=Chlamydia trachomatis (strain D/UW-3/Cx) OX=272561 GN=tyrP_1 PE=4 SV=2	1	0	LVAGTTIGA	_	yes

## Sheet: SARS-Cov2_HEK293T_1
antigen	description	n_PEPSeek_MatchedPeptides	n_Original_MatchedPeptides	PEPSeek_MatchedPeptides	original_MatchedPeptides
sp|P0DTC9|NCAP_SARS2	sp|P0DTC9|NCAP_SARS2 Nucleoprotein OS=Severe acute respiratory syndrome coronavirus 2 OX=2697049 GN=N PE=1 SV=1	12	2	RITFGGPSDSTGSN,APRITFGGP,RITFGGPSD,AADLDDFSKQLQ,NAPRITFGGPSD,PRITFGGPSD,ITFGGPSD,APRITFGGPSD,RITFGGP,NAPRITFGGP,PRITFGGP,ITFGGPSDSTGSN	APRITFGGP,RITFGGPSD
ORF_ID9_S.iORF1_ORF,ORF_ID10_S.iORF2_ORF	ORF_ID9_S.iORF1_ORF S out-of-frame iORF (extended S.iORF2),ORF_ID10_S.iORF2_ORF S out-of-frame iORF	1	1	GPMVLRGLIT	GPMVLRGLIT
sp|P0DTC1|R1A_SARS2,sp|P0DTD1|R1AB_SARS2	sp|P0DTC1|R1A_SARS2 Replicase polyprotein 1a OS=Severe acute respiratory syndrome coronavirus 2 OX=2697049 PE=1 SV=1, sp|P0DTD1|R1AB_SARS2 Replicase polyprotein 1ab OS=Severe acute respiratory syndrome coronavirus 2 OX=2697049 GN=rep PE=1 SV=1	1	0	NNELSPVALR	_
sp|P0DTD2|ORF9B_SARS2	sp|P0DTD2|ORF9B_SARS2 ORF9b protein OS=Severe acute respiratory syndrome coronavirus 2 OX=2697049 GN=9b PE=1 SV=1	0	1	_	SLEDKAFQL

## Sheet: SARS-Cov2_Calu3
antigen	description	n_PEPSeek_MatchedPeptides	n_Original_MatchedPeptides	PEPSeek_MatchedPeptides	original_MatchedPeptides
sp|P0DTC9|NCAP_SARS2	sp|P0DTC9|NCAP_SARS2 Nucleoprotein OS=Severe acute respiratory syndrome coronavirus 2 OX=2697049 GN=N PE=1 SV=1	6	2	APRITFGGP,NAPRITFGGP,PRITFGGPSD,RITFGGP,ITFGGPSD,RITFGGPSDSTGSN	APRITFGGP,NAPRITFGGP
sp|P0DTC1|R1A_SARS2,sp|P0DTD1|R1AB_SARS2	sp|P0DTC1|R1A_SARS2 Replicase polyprotein 1a OS=Severe acute respiratory syndrome coronavirus 2 OX=2697049 PE=1 SV=1, sp|P0DTD1|R1AB_SARS2 Replicase polyprotein 1ab OS=Severe acute respiratory syndrome coronavirus 2 OX=2697049 GN=rep PE=1 SV=1	4	3	STTTNIVTR,HTTDPSFLGR,YYTSNPTTF,HSSGVTREL	STTTNIVTR,YYTSNPTTF,HSSGVTREL
sp|P0DTC2|SPIKE_SARS2	sp|P0DTC2|SPIKE_SARS2 Spike glycoprotein OS=Severe acute respiratory syndrome coronavirus 2 OX=2697049 GN=S PE=1 SV=1	1	1	TGSNVFQTR	TGSNVFQTR
sp|P0DTC3|AP3A_SARS2	sp|P0DTC3|AP3A_SARS2 ORF3a protein OS=Severe acute respiratory syndrome coronavirus 2 OX=2697049 GN=3a PE=1 SV=1	1	1	FTIGTVTLK	FTIGTVTLK
sp|P0DTC7|NS7A_SARS2	sp|P0DTC7|NS7A_SARS2 ORF7a protein OS=Severe acute respiratory syndrome coronavirus 2 OX=2697049 GN=7a PE=1 SV=1	1	0	IRQEEVQEL	_

## Sheet: SARS-Cov2_HEK293T_2
antigen	description	n_PEPSeek_MatchedPeptides	n_Original_MatchedPeptides	PEPSeek_MatchedPeptides	original_MatchedPeptides
sp|P0DTD1|R1AB_SARS2	sp|P0DTD1|R1AB_SARS2 Replicase polyprotein 1ab OS=Severe acute respiratory syndrome coronavirus 2 OX=2697049 GN=rep PE=1 SV=1	5	3	KRVDWTIEY,KPREQIDGYVM,APHGHVMVEL,KPNELSRVL,FGDDTVIEV	KRVDWTIEY,APHGHVMVEL,YLNSTNVTI
sp|P0DTC2|SPIKE_SARS2	sp|P0DTC2|SPIKE_SARS2 Spike glycoprotein OS=Severe acute respiratory syndrome coronavirus 2 OX=2697049 GN=S PE=1 SV=1	2	0	RLDKVEAEV,SIIAYTMSL	_
ORFS.iORF1|NC_045512.2|Stern_Ginossar_RP	ORFS.iORF1|NC_045512.2|Stern_Ginossar_RP	2	2	MLLGSMLYM,GLITLSYHL	MLLGSMLYM,GLITLSYHL
ORF_ID9_S.iORF1_ORF,ORF_ID10_S.iORF2_ORF	ORF_ID9_S.iORF1_ORF S out-of-frame iORF (extended S.iORF2),ORF_ID10_S.iORF2_ORF S out-of-frame iORF	1	1	GPMVLRGLIT	GPMVLRGLIT
sp|P0DTD2|ORF9B_SARS2	sp|P0DTD2|ORF9B_SARS2 ORF9b protein OS=Severe acute respiratory syndrome coronavirus 2 OX=2697049 GN=9b PE=1 SV=1	2	2	SLEDKAFQL,ELPDEFVVVTV	SLEDKAFQL,ELPDEFVVVTV
sp|P0DTC5|VME1_SARS2	sp|P0DTC5|VME1_SARS2 Membrane protein OS=Severe acute respiratory syndrome coronavirus 2 OX=2697049 GN=M PE=1 SV=1	1	0	HSSSSDNIAL	_
sp|P0DTC6|NS6_SARS2	sp|P0DTC6|NS6_SARS2 ORF6 protein OS=Severe acute respiratory syndrome coronavirus 2 OX=2697049 GN=6 PE=1 SV=1	1	0	HLVDFQVTI	_
sp|P0DTC7|NS7A_SARS2	sp|P0DTC7|NS7A_SARS2 ORF7a protein OS=Severe acute respiratory syndrome coronavirus 2 OX=2697049 GN=7a PE=1 SV=1	1	0	IRQEEVQEL	_
sp|P0DTC9|NCAP_SARS2	sp|P0DTC9|NCAP_SARS2 Nucleoprotein OS=Severe acute respiratory syndrome coronavirus 2 OX=2697049 GN=N PE=1 SV=1	1	0	APRITFGGP	_

## Sheet: SARS-Cov2_A549
antigen	description	n_PEPSeek_MatchedPeptides	n_Original_MatchedPeptides	PEPSeek_MatchedPeptides	original_MatchedPeptides
sp|P0DTC1|R1A_SARS2,sp|P0DTD1|R1AB_SARS2	sp|P0DTC1|R1A_SARS2 Replicase polyprotein 1a OS=Severe acute respiratory syndrome coronavirus 2 OX=2697049 PE=1 SV=1, sp|P0DTD1|R1AB_SARS2 Replicase polyprotein 1ab OS=Severe acute respiratory syndrome coronavirus 2 OX=2697049 GN=rep PE=1 SV=3	5	4	FAVDAAKAY,EEFEPSTQYEY,LATNNLVVM,FASEAARVV,QEILGTVSW	FAVDAAKAY,EEFEPSTQYEY,LATNNLVVM,FASEAARVV
sp|P0DTC2|SPIKE_SARS2	sp|P0DTC2|SPIKE_SARS2 Spike glycoprotein OS=Severe acute respiratory syndrome coronavirus 2 OX=2697049 GN=S PE=1 SV=1	5	5	VGYLQPRTF,QLTPTWRVY,NATNVVIKV,MESEFRVY,KNIDGYFKIY	VGYLQPRTF,NATNVVIKV,EILDITPCSF,KNIDGYFKIY,EILDITPCSFG
sp|P0DTD2|ORF9B_SARS2	sp|P0DTD2|ORF9B_SARS2 ORF9b protein OS=Severe acute respiratory syndrome coronavirus 2 OX=2697049 GN=9b PE=1 SV=1	1	2	LEDKAFQL	LEDKAFQL,DEFVVVTV
sp|P0DTC5|VME1_SARS2	sp|P0DTC5|VME1_SARS2 Membrane protein OS=Severe acute respiratory syndrome coronavirus 2 OX=2697049 GN=M PE=1 SV=1	1	1	VATSRTLSY	VATSRTLSY
sp|P0DTC3|AP3A_SARS2	sp|P0DTC3|AP3A_SARS2 ORF3a protein OS=Severe acute respiratory syndrome coronavirus 2 OX=2697049 GN=3a PE=1 SV=1	1	0	EIKDATPSDF	_
sp|P0DTC7|NS7A_SARS2	sp|P0DTC7|NS7A_SARS2 ORF7a protein OS=Severe acute respiratory syndrome coronavirus 2 OX=2697049 GN=7a PE=1 SV=1	1	0	FAFACPDGVKHVY	_

[truncated: 2 more sheets: Listeria_HCT, Listeria_HeLa]
