# Supplementary material for: PEPSeek-mediated identification of novel epitopes from viral and bacterial pathogens and the impact on host cell immunopeptidomes
Source: Mol Cell Proteomics. Author manuscript; Available in PMC 2025 Aug 8. (PMC12002930; doi:10.1016/j.mcpro.2025.100937)
Supplement: File S5 [file EMS204118-supplement-File_S5.xlsx]

## Sheet: info
File S5. IFN-γ+ release by PBMCs of donors with SARS-COV2 and vaccination history stimulated with a pool of SARS-COV2-derived epitope candidates identified only by PEPSeek. The measured IFN-γ+ concentration in PBMC cultures either stimulated and restimulated with synthetic epitope candidates, only stimulated with synthetic epitope candidates or stimulated and restimulated with synthetic random pe…

## Sheet: single - positive
1-3 month after infection
Only donors with 'Stimulated restimulated epitope - background' > 0 AND 'restimulated - stimulated epitope > 0 AND 'Stimulated restimulated epitope - Stimulated restimulated random peptides ' > 0
					IFN-y conc. (pg/ml) (- background)	IFN-y conc. (pg/ml) (- background)	IFN-y conc. (pg/ml) (- background)
Peptide		Donor	Date of experiment	Sample type	stimulated restimulated epitope	stimulated epitope	Stimulated restimulated random peptides
TSN230	Spike­153-160	MM-HD-62	2023-04-13	Unvaccinated, <3 months following infection	75.65	14.54	30.01
TSN230	Spike­153-160	MM-HD-63	2023-04-28	3 vaccinations, <3 months following infection	67.43	0.7	40.46
TSN232	NP14-27	IDEA-064	2023-04-24	2 vaccinations, <3 months following infection	430.12	-12.85	-61.17
TSN232	NP14-27	IDEA-038	2023-04-28	2 vaccinations, <3 months following infection	159.43	105.42	64.42
TSN232	NP14-27	MM-HD-63	2023-04-28	3 vaccinations, <3 months following infection	173.31	21.46	40.46
TSN233	NP15-22	IDEA-038	2023-04-28	2 vaccinations, <3 months following infection	106.71	105.42	64.42
TSN233	NP15-22	MM-HD-63	2023-04-28	3 vaccinations, <3 months following infection	75.95	21.46	40.46
TSN234	NP13-22	MM-HD-62	2023-04-13	Unvaccinated, <3 months following infection	166.34	-31.13	30.01
TSN234	NP13-22	IDEA-064	2023-04-24	2 vaccinations, <3 months following infection	17.73	-12.85	-61.17
TSN234	NP13-22	IDEA-038	2023-04-28	2 vaccinations, <3 months following infection	208.76	105.42	64.42
TSN234	NP13-22	MM-HD-63	2023-04-28	3 vaccinations, <3 months following infection	115.08	21.46	40.46
TSN235	NP11-22	IDEA-064	2023-04-24	2 vaccinations, <3 months following infection	45.96	-12.85	-61.17
TSN235	NP11-22	IDEA-038	2023-04-28	2 vaccinations, <3 months following infection	140.12	105.42	64.42
TSN235	NP11-22	MM-HD-63	2023-04-28	3 vaccinations, <3 months following infection	123.55	21.46	40.46
TSN236	NP12-22	IDEA-064	2023-04-24	2 vaccinations, <3 months following infection	32.3	-12.85	-61.17
TSN236	NP12-22	IDEA-038	2023-04-28	2 vaccinations, <3 months following infection	141.69	105.42	64.42
TSN236	NP12-22	MM-HD-63	2023-04-28	3 vaccinations, <3 months following infection	157.07	21.46	40.46
TSN237	NP13-20	MM-HD-63	2023-04-28	3 vaccinations, <3 months following infection	119.24	21.46	40.46

## Sheet: single
1-3 month after infection
					IFN-y conc. (pg/ml)	IFN-y conc. (pg/ml)	IFN-y conc. (pg/ml)	IFN-y conc. (pg/ml)	IFN-y conc. (pg/ml) (- background)	IFN-y conc. (pg/ml) (- background)	IFN-y conc. (pg/ml) (- background)	IFN-y conc. (pg/ml) (- background)	IFN-y conc. (pg/ml) (- background)
Peptide		Donor	Date of experiment	Sample type	Stimulated restimulated epitope	Stimulated epitope	Background	Stimulated restimulated random peptides	stimulated restimulated epitope	Stimulated epitope	restimulated - stimulated epitope	Stimulated restimulated random peptides	Stimulated restimulated epitope - Stimulated restimulated random peptides
TSN230	Spike­153-160	MM-HD-62	2023-04-13	Unvaccinated, <3 months following infection	359.6	298.49	283.95	313.96	75.65	14.54	61.11	30.01	45.64
TSN230	Spike­153-160	IDEA-038	2023-04-28	2 vaccinations, <3 months following infection	424.31	404.03	474.6	539.02	-50.29	-70.57	20.28	64.42	-114.71
TSN230	Spike­153-160	MM-HD-63	2023-04-28	3 vaccinations, <3 months following infection	861.64	794.91	794.21	834.67	67.43	0.7	66.73	40.46	26.97
					IFN-y conc. (pg/ml)	IFN-y conc. (pg/ml)	IFN-y conc. (pg/ml)	IFN-y conc. (pg/ml)	IFN-y conc. (pg/ml) (- background)	IFN-y conc. (pg/ml) (- background)	IFN-y conc. (pg/ml) (- background)	IFN-y conc. (pg/ml) (- background)	IFN-y conc. (pg/ml) (- background)
Peptide		Donor	Date of experiment	Sample type	Stimulated restimulated epitope	Stimulated epitope	Background	Stimulated restimulated random peptides	stimulated restimulated epitope	Stimulated epitope	restimulated - stimulated epitope	Stimulated restimulated random peptides	Stimulated restimulated epitope - Stimulated restimulated random peptides
TSN231	R1AB7012-7022	MM-HD-54	2023-04-13	3 vaccinations, <3 months following infection	186.38	202.93	142.55	187.47	43.83	60.38	-16.55	44.92	-1.09
TSN231	R1AB7012-7022	MM-HD-50	2022-04-24	3 vaccinations, <3 months following infection	155.14	160.39	122.79	165.73	32.35	37.6	-5.25	42.94	-10.59
TSN231	R1AB7012-7022	IDEA-064	2023-04-24	2 vaccinations, <3 months following infection	82.83	61.49	127.48	66.31	-44.65	-65.99	21.34	-61.17	16.52
					IFN-y conc. (pg/ml)	IFN-y conc. (pg/ml)	IFN-y conc. (pg/ml)	IFN-y conc. (pg/ml)	IFN-y conc. (pg/ml) (- background)	IFN-y conc. (pg/ml) (- background)	IFN-y conc. (pg/ml) (- background)	IFN-y conc. (pg/ml) (- background)	IFN-y conc. (pg/ml) (- background)
Peptide		Donor	Date of experiment	Sample type	Stimulated restimulated epitope	Stimulated epitope	Background	Stimulated restimulated random peptides	stimulated restimulated epitope	Stimulated epitope	restimulated - stimulated epitope	Stimulated restimulated random peptides	Stimulated restimulated epitope - Stimulated restimulated random peptides
TSN232	NP14-27	MM-HD-54	2023-04-13	3 vaccinations, <3 months following infection	239.18	280.13	142.55	187.47	96.63	137.58	-40.95	44.92	51.71
TSN232	NP14-27	MM-HD-62	2023-04-13	Unvaccinated, <3 months following infection	214.96	252.82	283.95	313.96	-68.99	-31.13	-37.86	30.01	-99
TSN232	NP14-27	MM-HD-50	2022-04-24	3 vaccinations, <3 months following infection	161.55	209.83	122.79	165.73	38.76	87.04	-48.28	42.94	-4.18
TSN232	NP14-27	IDEA-064	2023-04-24	2 vaccinations, <3 months following infection	557.6	114.63	127.48	66.31	430.12	-12.85	442.97	-61.17	491.29
TSN232	NP14-27	IDEA-038	2023-04-28	2 vaccinations, <3 months following infection	634.03	580.02	474.6	539.02	159.43	105.42	54.01	64.42	95.01
TSN232	NP14-27	MM-HD-63	2023-04-28	3 vaccinations, <3 months following infection	967.52	815.67	794.21	834.67	173.31	21.46	151.85	40.46	132.85
TSN232	NP14-27	MM-HD-16	2023-05-11	3 vaccaintions, <3 months following infection	766.46	735.35	827.3	483.4	-60.84	-91.95	31.11	-343.9	283.06
					IFN-y conc. (pg/ml)	IFN-y conc. (pg/ml)	IFN-y conc. (pg/ml)	IFN-y conc. (pg/ml)	IFN-y conc. (pg/ml) (- background)	IFN-y conc. (pg/ml) (- background)	IFN-y conc. (pg/ml) (- background)	IFN-y conc. (pg/ml) (- background)	IFN-y conc. (pg/ml) (- background)
Peptide		Donor	Date of experiment	Sample type	Stimulated restimulated epitope	Stimulated epitope	Background	Stimulated restimulated random peptides	stimulated restimulated epitope	Stimulated epitope	restimulated - stimulated epitope	Stimulated restimulated random peptides	Stimulated restimulated epitope - Stimulated restimulated random peptides
TSN233	NP15-22	MM-HD-54	2023-04-13	3 vaccinations, <3 months following infection	226.8	280.13	142.55	187.47	84.25	137.58	-53.33	44.92	39.33
TSN233	NP15-22	MM-HD-62	2023-04-13	Unvaccinated, <3 months following infection	247.65	252.82	283.95	313.96	-36.3	-31.13	-5.17	30.01	-66.31
TSN233	NP15-22	MM-HD-50	2022-04-24	3 vaccinations, <3 months following infection	166.66	209.83	122.79	165.73	43.87	87.04	-43.17	42.94	0.93
TSN233	NP15-22	IDEA-064	2023-04-24	2 vaccinations, <3 months following infection	111.64	114.63	127.48	66.31	-15.84	-12.85	-2.99	-61.17	45.33
TSN233	NP15-22	IDEA-038	2023-04-28	2 vaccinations, <3 months following infection	581.31	580.02	474.6	539.02	106.71	105.42	1.29	64.42	42.29
TSN233	NP15-22	MM-HD-63	2023-04-28	3 vaccinations, <3 months following infection	870.16	815.67	794.21	834.67	75.95	21.46	54.49	40.46	35.49
TSN233	NP15-22	MM-HD-16	2023-05-11	3 vaccaintions, <3 months following infection	756.7	735.35	827.3	483.4	-70.6	-91.95	21.35	-343.9	273.3
					IFN-y conc. (pg/ml)	IFN-y conc. (pg/ml)	IFN-y conc. (pg/ml)	IFN-y conc. (pg/ml)	IFN-y conc. (pg/ml) (- background)	IFN-y conc. (pg/ml) (- background)	IFN-y conc. (pg/ml) (- background)	IFN-y conc. (pg/ml) (- background)	IFN-y conc. (pg/ml) (- background)
Peptide		Donor	Date of experiment	Sample type	Stimulated restimulated epitope	Stimulated epitope	Background	Stimulated restimulated random peptides	stimulated restimulated epitope	Stimulated epitope	restimulated - stimulated epitope	Stimulated restimulated random peptides	Stimulated restimulated epitope - Stimulated restimulated random peptides
TSN234	NP13-22	MM-HD-54	2023-04-13	3 vaccinations, <3 months following infection	242.95	280.13	142.55	187.47	100.4	137.58	-37.18	44.92	55.48
TSN234	NP13-22	MM-HD-62	2023-04-13	Unvaccinated, <3 months following infection	450.29	252.82	283.95	313.96	166.34	-31.13	197.47	30.01	136.33
TSN234	NP13-22	MM-HD-50	2022-04-24	3 vaccinations, <3 months following infection	158.65	209.83	122.79	165.73	35.86	87.04	-51.18	42.94	-7.08
TSN234	NP13-22	IDEA-064	2023-04-24	2 vaccinations, <3 months following infection	145.21	114.63	127.48	66.31	17.73	-12.85	30.58	-61.17	78.9
TSN234	NP13-22	IDEA-038	2023-04-28	2 vaccinations, <3 months following infection	683.36	580.02	474.6	539.02	208.76	105.42	103.34	64.42	144.34
TSN234	NP13-22	MM-HD-63	2023-04-28	3 vaccinations, <3 months following infection	909.29	815.67	794.21	834.67	115.08	21.46	93.62	40.46	74.62
TSN234	NP13-22	MM-HD-16	2023-05-11	3 vaccaintions, <3 months following infection	730.09	735.35	827.3	483.4	-97.21	-91.95	-5.26	-343.9	246.69
					IFN-y conc. (pg/ml)	IFN-y conc. (pg/ml)	IFN-y conc. (pg/ml)	IFN-y conc. (pg/ml)	IFN-y conc. (pg/ml) (- background)	IFN-y conc. (pg/ml) (- background)	IFN-y conc. (pg/ml) (- background)	IFN-y conc. (pg/ml) (- background)	IFN-y conc. (pg/ml) (- background)
Peptide		Donor	Date of experiment	Sample type	Stimulated restimulated epitope	Stimulated epitope	Background	Stimulated restimulated random peptides	stimulated restimulated epitope	Stimulated epitope	restimulated - stimulated epitope	Stimulated restimulated random peptides	Stimulated restimulated epitope - Stimulated restimulated random peptides
TSN235	NP11-22	MM-HD-54	2023-04-13	3 vaccinations, <3 months following infection	251.36	280.13	142.55	187.47	100.4	137.58	-37.18	44.92	55.48
TSN235	NP11-22	MM-HD-62	2023-04-13	Unvaccinated, <3 months following infection	238.27	252.82	283.95	313.96	166.34	-31.13	197.47	30.01	136.33
TSN235	NP11-22	MM-HD-50	2022-04-24	3 vaccinations, <3 months following infection	186.76	209.83	122.79	165.73	35.86	87.04	-51.18	42.94	-7.08
TSN235	NP11-22	IDEA-064	2023-04-24	2 vaccinations, <3 months following infection	173.44	114.63	127.48	66.31	17.73	-12.85	30.58	-61.17	78.9
TSN235	NP11-22	IDEA-038	2023-04-28	2 vaccinations, <3 months following infection	614.72	580.02	474.6	539.02	208.76	105.42	103.34	64.42	144.34
TSN235	NP11-22	MM-HD-63	2023-04-28	3 vaccinations, <3 months following infection	917.76	815.67	794.21	834.67	115.08	21.46	93.62	40.46	74.62
TSN235	NP11-22	MM-HD-16	2023-05-11	3 vaccaintions, <3 months following infection	750.07	735.35	827.3	483.4	-97.21	-91.95	-5.26	-343.9	246.69
					IFN-y conc. (pg/ml)	IFN-y conc. (pg/ml)	IFN-y conc. (pg/ml)	IFN-y conc. (pg/ml)	IFN-y conc. (pg/ml) (- background)	IFN-y conc. (pg/ml) (- background)	IFN-y conc. (pg/ml) (- background)	IFN-y conc. (pg/ml) (- background)	IFN-y conc. (pg/ml) (- background)
Peptide		Donor	Date of experiment	Sample type	Stimulated restimulated epitope	Stimulated epitope	Background	Stimulated restimulated random peptides	stimulated restimulated epitope	Stimulated epitope	restimulated - stimulated epitope	Stimulated restimulated random peptides	Stimulated restimulated epitope - Stimulated restimulated random peptides
TSN236	NP12-22	MM-HD-54	2023-04-13	3 vaccinations, <3 months following infection	214.96	280.13	142.55	187.47	72.41	137.58	-65.17	44.92	27.49
TSN236	NP12-22	MM-HD-62	2023-04-13	Unvaccinated, <3 months following infection	96.31	252.82	283.95	313.96	-187.64	-31.13	-156.51	30.01	-217.65
TSN236	NP12-22	MM-HD-50	2022-04-24	3 vaccinations, <3 months following infection	193.21	209.83	122.79	165.73	70.42	87.04	-16.62	42.94	27.48
TSN236	NP12-22	IDEA-064	2023-04-24	2 vaccinations, <3 months following infection	159.78	114.63	127.48	66.31	32.3	-12.85	45.15	-61.17	93.47
TSN236	NP12-22	IDEA-038	2023-04-28	2 vaccinations, <3 months following infection	616.29	580.02	474.6	539.02	141.69	105.42	36.27	64.42	77.27
TSN236	NP12-22	MM-HD-63	2023-04-28	3 vaccinations, <3 months following infection	951.28	815.67	794.21	834.67	157.07	21.46	135.61	40.46	116.61
TSN236	NP12-22	MM-HD-16	2023-05-11	3 vaccaintions, <3 months following infection	709.81	735.35	827.3	483.4	-117.49	-91.95	-25.54	-343.9	226.41
					IFN-y conc. (pg/ml)	IFN-y conc. (pg/ml)	IFN-y conc. (pg/ml)	IFN-y conc. (pg/ml)	IFN-y conc. (pg/ml) (- background)	IFN-y conc. (pg/ml) (- background)	IFN-y conc. (pg/ml) (- background)	IFN-y conc. (pg/ml) (- background)	IFN-y conc. (pg/ml) (- background)
Peptide		Donor	Date of experiment	Sample type	Stimulated restimulated epitope	Stimulated epitope	Background	Stimulated restimulated random peptides	stimulated restimulated epitope	Stimulated epitope	restimulated - stimulated epitope	Stimulated restimulated random peptides	Stimulated restimulated epitope - Stimulated restimulated random peptides
TSN237	NP13-20	MM-HD-54	2023-04-13	3 vaccinations, <3 months following infection	203.07	280.13	142.55	187.47	60.52	137.58	-77.06	44.92	15.6
TSN237	NP13-20	MM-HD-62	2023-04-13	Unvaccinated, <3 months following infection	152.42	252.82	283.95	313.96	-131.53	-31.13	-100.4	30.01	-161.54
TSN237	NP13-20	MM-HD-50	2022-04-24	3 vaccinations, <3 months following infection	173.77	209.83	122.79	165.73	50.98	87.04	-36.06	42.94	8.04
TSN237	NP13-20	IDEA-064	2023-04-24	2 vaccinations, <3 months following infection	108.56	114.63	127.48	66.31	-18.92	-12.85	-6.07	-61.17	42.25
TSN237	NP13-20	IDEA-038	2023-04-28	2 vaccinations, <3 months following infection	553	580.02	474.6	539.02	78.4	105.42	-27.02	64.42	13.98
TSN237	NP13-20	MM-HD-63	2023-04-28	3 vaccinations, <3 months following infection	913.45	815.67	794.21	834.67	119.24	21.46	97.78	40.46	78.78
TSN237	NP13-20	MM-HD-16	2023-05-11	3 vaccaintions, <3 months following infection	719.17	735.35	827.3	483.4	-108.13	-91.95	-16.18	-343.9	235.77

## Sheet: longitudinal
Longitudinal study for IDEA-38 donor
					IFN-y conc. (pg/ml)	IFN-y conc. (pg/ml)	IFN-y conc. (pg/ml)	IFN-y conc. (pg/ml)	IFN-y conc. (pg/ml) (- background)	IFN-y conc. (pg/ml) (- background)	IFN-y conc. (pg/ml) (- background)	IFN-y conc. (pg/ml) (- background)	IFN-y conc. (pg/ml) (- background)
Peptide		Donor	Date of experiment	Sample type	Stimulated restimulated epitope	Stimulated epitope	Background	Stimulated restimulated random peptides	stimulated restimulated epitope	Stimulated epitope	restimulated - stimulated epitope	Stimulated restimulated random peptides	Stimulated restimulated epitope - Stimulated restimulated random peptides
TSN230	Spike­153-160	IDEA-038	2023-04-28	1 vaccination, no infection	611.43	585.88	597.5	496.19	13.93	-11.62	25.55	-101.31	115.24
TSN230	Spike­153-160	IDEA-038	2023-04-28	2 vaccinations, <3 months following infection	424.31	404.03	474.6	539.02	-50.29	-70.57	20.28	64.42	-114.71
TSN230	Spike­153-160	IDEA-038	2023-04-28	2 vaccinations, >3 months following infection	424.95	396.17	343.84	440.71	81.11	52.33	28.78	96.87	-15.76
					IFN-y conc. (pg/ml)	IFN-y conc. (pg/ml)	IFN-y conc. (pg/ml)	IFN-y conc. (pg/ml)	IFN-y conc. (pg/ml) (- background)	IFN-y conc. (pg/ml) (- background)	IFN-y conc. (pg/ml) (- background)	IFN-y conc. (pg/ml) (- background)	IFN-y conc. (pg/ml) (- background)
Peptide		Donor	Date of experiment	Sample type	Stimulated restimulated epitope	Stimulated epitope	Background	Stimulated restimulated random peptides	stimulated restimulated epitope	Stimulated epitope	restimulated - stimulated epitope	Stimulated restimulated random peptides	Stimulated restimulated epitope - Stimulated restimulated random peptides
TSN232	NP14-27	IDEA-038	2023-04-28	1 vaccination, no infection	408.41	384.14	597.5	496.19	-189.09	-213.36	24.27	-101.31	-87.78
TSN232	NP14-27	IDEA-038	2023-04-28	2 vaccinations, <3 months following infection	634.03	580.02	474.6	539.02	159.43	105.42	54.01	64.42	95.01
TSN232	NP14-27	IDEA-038	2023-04-28	2 vaccinations, >3 months following infection	393.41	377.14	343.84	440.71	49.57	33.3	16.27	96.87	-47.3
					IFN-y conc. (pg/ml)	IFN-y conc. (pg/ml)	IFN-y conc. (pg/ml)	IFN-y conc. (pg/ml)	IFN-y conc. (pg/ml) (- background)	IFN-y conc. (pg/ml) (- background)	IFN-y conc. (pg/ml) (- background)	IFN-y conc. (pg/ml) (- background)	IFN-y conc. (pg/ml) (- background)
Peptide		Donor	Date of experiment	Sample type	Stimulated restimulated epitope	Stimulated epitope	Background	Stimulated restimulated random peptides	stimulated restimulated epitope	Stimulated epitope	restimulated - stimulated epitope	Stimulated restimulated random peptides	Stimulated restimulated epitope - Stimulated restimulated random peptides
TSN233	NP15-22	IDEA-038	2023-04-28	1 vaccination, no infection	434.22	384.14	597.5	496.19	-163.28	-213.36	50.08	-101.31	-61.97
TSN233	NP15-22	IDEA-038	2023-04-28	2 vaccinations, <3 months following infection	581.31	580.02	474.6	539.02	106.71	105.42	1.29	64.42	42.29
TSN233	NP15-22	IDEA-038	2023-04-28	2 vaccinations, >3 months following infection	418.28	377.14	343.84	440.71	74.44	33.3	41.14	96.87	-22.43
					IFN-y conc. (pg/ml)	IFN-y conc. (pg/ml)	IFN-y conc. (pg/ml)	IFN-y conc. (pg/ml)	IFN-y conc. (pg/ml) (- background)	IFN-y conc. (pg/ml) (- background)	IFN-y conc. (pg/ml) (- background)	IFN-y conc. (pg/ml) (- background)	IFN-y conc. (pg/ml) (- background)
Peptide		Donor	Date of experiment	Sample type	Stimulated restimulated epitope	Stimulated epitope	Background	Stimulated restimulated random peptides	stimulated restimulated epitope	Stimulated epitope	restimulated - stimulated epitope	Stimulated restimulated random peptides	Stimulated restimulated epitope - Stimulated restimulated random peptides
TSN234	NP13-22	IDEA-038	2023-04-28	1 vaccination, no infection	376.97	384.14	597.5	496.19	-220.53	-213.36	-7.17	-101.31	-119.22
TSN234	NP13-22	IDEA-038	2023-04-28	2 vaccinations, <3 months following infection	683.36	580.02	474.6	539.02	208.76	105.42	103.34	64.42	144.34
TSN234	NP13-22	IDEA-038	2023-04-28	2 vaccinations, >3 months following infection	402.66	377.14	343.84	440.71	58.82	33.3	25.52	96.87	-38.05
					IFN-y conc. (pg/ml)	IFN-y conc. (pg/ml)	IFN-y conc. (pg/ml)	IFN-y conc. (pg/ml)	IFN-y conc. (pg/ml) (- background)	IFN-y conc. (pg/ml) (- background)	IFN-y conc. (pg/ml) (- background)	IFN-y conc. (pg/ml) (- background)	IFN-y conc. (pg/ml) (- background)
Peptide		Donor	Date of experiment	Sample type	Stimulated restimulated epitope	Stimulated epitope	Background	Stimulated restimulated random peptides	stimulated restimulated epitope	Stimulated epitope	restimulated - stimulated epitope	Stimulated restimulated random peptides	Stimulated restimulated epitope - Stimulated restimulated random peptides
TSN235	NP11-22	IDEA-038	2023-04-28	1 vaccination, no infection	373.62	384.14	597.5	496.19	-223.88	-213.36	-10.52	-101.31	-122.57
TSN235	NP11-22	IDEA-038	2023-04-28	2 vaccinations, <3 months following infection	614.72	580.02	474.6	539.02	140.12	105.42	34.7	64.42	75.7
TSN235	NP11-22	IDEA-038	2023-04-28	2 vaccinations, >3 months following infection	373.98	377.14	343.84	440.71	30.14	33.3	-3.16	96.87	-66.73
					IFN-y conc. (pg/ml)	IFN-y conc. (pg/ml)	IFN-y conc. (pg/ml)	IFN-y conc. (pg/ml)	IFN-y conc. (pg/ml) (- background)	IFN-y conc. (pg/ml) (- background)	IFN-y conc. (pg/ml) (- background)	IFN-y conc. (pg/ml) (- background)	IFN-y conc. (pg/ml) (- background)
Peptide		Donor	Date of experiment	Sample type	Stimulated restimulated epitope	Stimulated epitope	Background	Stimulated restimulated random peptides	stimulated restimulated epitope	Stimulated epitope	restimulated - stimulated epitope	Stimulated restimulated random peptides	Stimulated restimulated epitope - Stimulated restimulated random peptides
TSN236	NP12-22	IDEA-038	2023-04-28	1 vaccination, no infection	388.81	384.14	597.5	496.19	-208.69	-213.36	4.67	-101.31	-107.38
TSN236	NP12-22	IDEA-038	2023-04-28	2 vaccinations, <3 months following infection	616.29	580.02	474.6	539.02	141.69	105.42	36.27	64.42	77.27
TSN236	NP12-22	IDEA-038	2023-04-28	2 vaccinations, >3 months following infection	381.74	377.14	343.84	440.71	37.9	33.3	4.6	96.87	-58.97
					IFN-y conc. (pg/ml)	IFN-y conc. (pg/ml)	IFN-y conc. (pg/ml)	IFN-y conc. (pg/ml)	IFN-y conc. (pg/ml) (- background)	IFN-y conc. (pg/ml) (- background)	IFN-y conc. (pg/ml) (- background)	IFN-y conc. (pg/ml) (- background)	IFN-y conc. (pg/ml) (- background)
Peptide		Donor	Date of experiment	Sample type	Stimulated restimulated epitope	Stimulated epitope	Background	Stimulated restimulated random peptides	stimulated restimulated epitope	Stimulated epitope	restimulated - stimulated epitope	Stimulated restimulated random peptides	Stimulated restimulated epitope - Stimulated restimulated random peptides
TSN237	NP13-20	IDEA-038	2023-04-28	1 vaccination, no infection	397.62	384.14	597.5	496.19	-199.88	-213.36	13.48	-101.31	-98.57
TSN237	NP13-20	IDEA-038	2023-04-28	2 vaccinations, <3 months following infection	553	580.02	474.6	539.02	78.4	105.42	-27.02	64.42	13.98
TSN237	NP13-20	IDEA-038	2023-04-28	2 vaccinations, >3 months following infection	372.03	377.14	343.84	440.71	28.19	33.3	-5.11	96.87	-68.68
