# Supplementary material for: PEPSeek-mediated identification of novel epitopes from viral and bacterial pathogens and the impact on host cell immunopeptidomes
Source: Mol Cell Proteomics. Author manuscript; Available in PMC 2025 Aug 8. (PMC12002930; doi:10.1016/j.mcpro.2025.100937)
Supplement: File S7 [file EMS204118-supplement-File_S7.xlsx]

## Sheet: Info
File S7. Frequency of IFN-γ+ CD8+ T cells among mouse splenocytes stimulated with the L. monocytogenes-derived epitope candidates identified by PEPSeek. The measured frequency of the IFN-γ+ CD8+ T cells among mouse splenocytes stimulated with the 20 L. monocytogenes-derived epitope candidates identified by PEPSeek is reported for each experiment. Each experiment was carried out with splenocytes d…

## Sheet: exp I
			IFNg+CD8+ T cell frequencies
Peptide name	Peptide sequence	stimulated	background	stimulated-background	average stimulated-background	Signifcance within groups compared to OVA257-264 peptide (-value is shown)
InlA 469-477	VSYTFSQPV	0.19	0.2	0	0.02	No	Non infected mice
		0.21	0.13	0.08
		0.14	0.14	0
		0.17	0.18	0
		1.6	0.36	1.24	1.4	Yes	listeria-infected mice
		2.18	0.43	1.75
		2.58	0.44	2.14
		0.72	0.25	0.47
InlA 339-346	KNLTYLTL	0.14	0.2	0	0.03	No
		0.14	0.13	0.01
		0.16	0.14	0.02
		0.27	0.18	0.09
		1	0.36	0.64	0.56	No
		1.42	0.43	0.99
		0.92	0.44	0.48
		0.38	0.25	0.13
LLO 296-304	VAYGRQVYL	0.19	0.2	0	0.03	No
		0.13	0.13	0
		0.26	0.14	0.12
		0.18	0.18	0
		0.37	0.36	0.01	0.2075	No
		0.77	0.43	0.34
		0.83	0.44	0.39
		0.34	0.25	0.09
ActA57-64	TGPRYETA	0.2	0.2	0	0.03	No
		0.21	0.13	0.08
		0.18	0.14	0.04
		0.15	0.18	0
		0.31	0.36	0	0.105	No
		0.58	0.43	0.15
		0.68	0.44	0.24
		0.28	0.25	0.03
ActA 506-513	TAPKLAEL	0.4	0.2	0.2	0.1825	No
		0.45	0.13	0.32
		0.31	0.14	0.17
		0.22	0.18	0.04
		0.77	0.36	0.41	0.18	No
		0.65	0.43	0.22
		0.53	0.44	0.09
		0.17	0.25	0
RL10 26-33	VIVDYRGL	0.17	0.2	0	0.04	No
		0.18	0.13	0.05
		0.23	0.14	0.09
		0.2	0.18	0.02
		2.3	0.36	1.94	2.1725	Yes
		2.78	0.43	2.35
		3.82	0.44	3.38
		1.27	0.25	1.02
p45 393-401	VGYGRVANF	0.7	0.2	0.5	0.1575	No
		0.13	0.13	0
		0.2	0.14	0.06
		0.25	0.18	0.07
		2.63	0.36	2.27	2.635	Yes
		3.4	0.43	2.97
		4.43	0.44	3.99
		1.56	0.25	1.31
p45 314-321	TSYAFRAA	0.22	0.2	0.02	0.065	No
		0.31	0.13	0.18
		0.18	0.14	0.04
		0.2	0.18	0.02
		0.9	0.36	0.54	0.5	No
		1.37	0.43	0.94
		0.95	0.44	0.51
		0.26	0.25	0.01
Lmo2591 3560364	AILDFAGHNL	0.21	0.2	0.01	0.085	No
		0.21	0.13	0.08
		0.25	0.14	0.11
		0.32	0.18	0.14
		0.65	0.36	0.29	0.1525	No
		0.59	0.43	0.16
		0.6	0.44	0.16
		0.21	0.25	0
PbpB 374-381	SNVAFAKL	0.2	0.2	0	0.06	No
		0.25	0.13	0.12
		0.26	0.14	0.12
		0.12	0.18	0
		0.23	0.36	0	0.125	No
		0.5	0.43	0.07
		0.65	0.44	0.21
		0.47	0.25	0.22
InlC 269-277	VSYKFSEYI	0.19	0.2	0	0.07	No
		0.25	0.13	0.12
		0.2	0.14	0.06
		0.28	0.18	0.1
		1.65	0.36	1.29	1.255	Yes
		1.87	0.43	1.44
		1.68	0.44	1.24
		1.3	0.25	1.05
InlC 270-277	SYKFSEYI	0.23	0.2	0.03	0.1925	No
		0.24	0.13	0.11
		0.64	0.14	0.5
		0.31	0.18	0.13
		3.8	0.36	3.44	3.69	Yes
		4.37	0.43	3.94
		5.58	0.44	5.14
		2.49	0.25	2.24
InlC 156-163	SLIHLKNL	0.48	0.2	0.28	0.2075	No
		0.35	0.13	0.22
		0.18	0.14	0.04
		0.47	0.18	0.29
		0.54	0.36	0.18	0.1375	No
		0.61	0.43	0.18
		0.55	0.44	0.11
		0.33	0.25	0.08
Lmo0927 255-262	KNVIYIHL	0.19	0.2	0	0.015	No
		0.17	0.13	0.04
		0.16	0.14	0.02
		0.18	0.18	0
		2.52	0.36	2.16	2.5325	Yes
		3.15	0.43	2.72
		4.48	0.44	4.04
		1.46	0.25	1.21
Lmo0927 257-265	VIYIHLESF	0.19	0.2	0	0.015	No
		0.13	0.13	0
		0.14	0.14	0
		0.24	0.18	0.06
		0.46	0.36	0.1	0.095	No
		0.54	0.43	0.11
		0.37	0.44	0
		0.42	0.25	0.17
IleS 116-123	SIAEFRKL	0.21	0.2	0.01	0.0475	No
		0.2	0.13	0.07
		0.24	0.14	0.1
		0.19	0.18	0.01
		0.42	0.36	0.06	0.045	No
		0.55	0.43	0.12
		0.43	0.44	0
		0.23	0.25	0
RL5 104-111	VTVSLPRV	0.15	0.2	0	0.06	No
		0.19	0.13	0.06
		0.18	0.14	0.04
		0.32	0.18	0.14
		0.48	0.36	0.12	0.0925	No
		0.67	0.43	0.24
		0.45	0.44	0.01
		0.23	0.25	0
citC 393-400	VTYDFARL	0.14	0.2	0	0.0575	No
		0.27	0.13	0.14
		0.2	0.14	0.06
		0.21	0.18	0.03
		0.55	0.36	0.19	0.2675	No
		1.01	0.43	0.58
		0.58	0.44	0.14
		0.41	0.25	0.16
OVA 257-264	SIINFEKL	0.17	0.2	0	0.05	No
		0.16	0.13	0.03
		0.14	0.14	0
		0.35	0.18	0.17
		0.27	0.36	0	0.015	No
		0.4	0.43	0
		0.36	0.44	0
		0.31	0.25	0.06

## Sheet: exp II 
				IFNg+CD8+ T cell frequencies
Peptide name	Peptide sequence	stimulated	background	stimulated-background	average (stimulated-background)	Signifcance within groups compared to OVA257-264 peptide (-value is shown)
InlA 469-477	VSYTFSQPV	0.16	0.18	0	0.0075	No	Non infected mice
		0.24	0.21	0.03
		0.23	0.26	0
		0.11	0.19	0
		0.53	0.38	0.15	0.2075	No	listeria-infected mice
		0.94	0.46	0.48
		0.24	0.19	0.05
		0.92	0.77	0.15
InlA 339-346	KNLTYLTL	0.17	0.18	0	0.025	No
		0.26	0.21	0.05
		0.31	0.26	0.05
		0.14	0.19	0
		0.35	0.38	0	0.0525	No
		0.55	0.46	0.09
		0.31	0.19	0.12
		0.44	0.77	0
LLO 296-304	VAYGRQVYL	0.16	0.18	0	0.02	No
		0.28	0.21	0.07
		0.27	0.26	0.01
		0.16	0.19	0
		0.29	0.38	0	0	No
		0.18	0.46	0
		0.13	0.19	0
		0.23	0.77	0
ActA57-64	TGPRYETA	0.18	0.18	0	0.03	No
		0.3	0.21	0.09
		0.29	0.26	0.03
		0.16	0.19	0
		0.45	0.38	0.07	0.06	No
		0.63	0.46	0.17
		0.17	0.19	0
		0.71	0.77	0
ActA 506-513	TAPKLAEL	0.23	0.18	0.05	0.0275	No
		0.27	0.21	0.06
		0.25	0.26	0
		0.16	0.19	0
		0.44	0.38	0.06	0.0225	No
		0.28	0.46	0
		0.22	0.19	0.03
		0.37	0.77	0
RL10 26-33	VIVDYRGL	0.2	0.18	0.02	0.0475	No
		0.34	0.21	0.13
		0.3	0.26	0.04
		0.17	0.19	0
		0.87	0.38	0.49	0.5225	Yes
		1.4	0.46	0.94
		0.29	0.19	0.1
		1.33	0.77	0.56
p45 393-401	VGYGRVANF	0.15	0.18	0	0.02	No
		0.22	0.21	0.01
		0.26	0.26	0
		0.26	0.19	0.07
		1.1	0.38	0.72	0.685	Yes
		1.53	0.46	1.07
		0.38	0.19	0.19
		1.53	0.77	0.76
p45 314-321	TSYAFRAA	0.31	0.18	0.13	0.0725	No
		0.26	0.21	0.05
		0.37	0.26	0.11
		0.16	0.19	0
		0.51	0.38	0.13	0.13	No
		0.83	0.46	0.37
		0.16	0.19	0
		0.79	0.77	0.02
Lmo2591 356-364	TSYDGYALV	0.24	0.18	0.06	0.0425	No
		0.3	0.21	0.09
		0.26	0.26	0
		0.21	0.19	0.02
		0.35	0.38	0	0	No
		0.27	0.46	0
		0.1	0.19	0
		0.23	0.77	0
PbpB 374-381	SNVAFAKL	0.2	0.18	0.02	0.0225
		0.22	0.21	0.01
		0.32	0.26	0.06
		0.15	0.19	0
		0.43	0.38	0.05	0.0325	No
		0.54	0.46	0.08
		0.18	0.19	0
		0.6	0.77	0
InlC 269-277	VSYKFSEYI	0.12	0.18	0	0	No
		0.19	0.21	0
		0.18	0.26	0
		0.13	0.19	0
		0.89	0.38	0.51	0.515	Yes
		1.51	0.46	1.05
		0.43	0.19	0.24
		1.03	0.77	0.26
InlC 270-277	SYKFSEYI	0.14	0.18	0	0.005	No
		0.22	0.21	0.01
		0.21	0.26	0
		0.2	0.19	0.01
		1.41	0.38	1.03	1.2275	Yes
		2.71	0.46	2.25
		0.53	0.19	0.34
		2.06	0.77	1.29
InlC 156-163	SLIHLKNL	0.15	0.18	0	0	No
		0.18	0.21	0
		0.19	0.26	0
		0.17	0.19	0
		0.25	0.38	0	0	No
		0.26	0.46	0
		0.16	0.19	0
		0.26	0.77	0
Lmo0927 255-262	KNVIYIHL	0.092	0.18	0	0	No
		0.19	0.21	0
		0.18	0.26	0
		0.15	0.19	0
		1.07	0.38	0.69	0.805	Yes
		1.86	0.46	1.4
		0.41	0.19	0.22
		1.68	0.77	0.91
Lmo0927 257-265	VIYIHLESF	0.16	0.18	0	0.005	No
		0.22	0.21	0.01
		0.27	0.26	0.01
		0.17	0.19	0
		0.32	0.38	0	0.045	No
		0.38	0.46	0
		0.37	0.19	0.18
		0.4	0.77	0
Lipoprotein 101-108	KGYKFADV	0.16	0.18	0	0.0325	No
		0.3	0.21	0.09
		0.25	0.26	0
		0.23	0.19	0.04
		0.41	0.38	0.03	0.035	No
		0.57	0.46	0.11
		0.18	0.19	0
		0.56	0.77	0
IleS 116-123	SIAEFRKL	0.19	0.18	0.01	0.0175	No
		0.19	0.21	0
		0.23	0.26	0
		0.25	0.19	0.06
		0.24	0.38	0	0	No
		0.2	0.46	0
		0.11	0.19	0
		0.21	0.77	0
RL5 104-111	VTVSLPRV	0.24	0.18	0.06	0.02	No
		0.16	0.21	0
		0.23	0.26	0
		0.21	0.19	0.02
		0.35	0.38	0	0	No
		0.14	0.46	0
		0.18	0.19	0
		0.21	0.77	0
citC 393-400	VTYDFARL	0.21	0.18	0.03	0.05	No
		0.33	0.21	0.12
		0.31	0.26	0.05
		0.18	0.19	0
		0.44	0.38	0.06	0.0225	No
		0.46	0.46	0
		0.22	0.19	0.03
		0.37	0.77	0
OVA 257-264	SIINFEKL	0.22	0.18	0.04	0.0675	No
		0.3	0.21	0.09
		0.38	0.26	0.12
		0.21	0.19	0.02
		0.64	0.38	0.26	0.135	No
		0.65	0.46	0.19
		0.21	0.19	0.02
		0.84	0.77	0.07

## Sheet: exp III
				IFNg+CD8+ T cell frequencies
Peptide name	Peptide sequence	stimulated	background	stimulated-background	average stimulated-background (4 mice/group)	Signifcance within groups compared to OVA257-264 peptide (-value is shown)
InlA 469-477	VSYTFSQPV	0.32	0.065	0.255	0.087	No	Non infected mice
		0.079	0.21	0
		0.079	0	0.079
		0.043	0.029	0.014
		1.26	0.705	0.555	0.5725	No	listeria-infected mice
		1.87	0.705	1.165
		0.79	0.705	0.085
		1.19	0.705	0.485
InlA 339-346	KNLTYLTL	0.077	0.065	0.012	0.06325	No
		0.058	0.21	0
		0.17	0	0.17
		0.1	0.029	0.071
		1.42	0.705	0.715	0.7125	No
		2.12	0.705	1.415
		0.8	0.705	0.095
		1.33	0.705	0.625
LLO 296-304	VAYGRQVYL	0.22	0.065	0.155	0.05875	No
		0.074	0.21	0
		0.065	0	0.065
		0.044	0.029	0.015
		1.24	0.705	0.535	0.3375	No
		1.38	0.705	0.675
		0.79	0.705	0.085
		0.76	0.705	0.055
ActA57-64	TGPRYETA	0.11	0.065	0.045	0.124	No
		0.2	0.21	0
		0.31	0	0.31
		0.17	0.029	0.141
		1.01	0.705	0.305	0.4125	No
		1.6	0.705	0.895
		0.97	0.705	0.265
		0.89	0.705	0.185
ActA 506-513	TAPKLAEL	0	0.065	0	0.11025	No
		0.1	0.21	0
		0.23	0	0.23
		0.24	0.029	0.211
		0.81	0.705	0.105	0.23375	No
		1.43	0.705	0.725
		0.66	0.705	0
		0.81	0.705	0.105
RL10 26-33	VIVDYRGL	0.047	0.065	0	0.035	No
		0.16	0.21	0
		0.14	0	0.14
		0	0.029	0
		3.75	0.705	3.045	2.32	Yes
		4.53	0.705	3.825
		1.56	0.705	0.855
		2.26	0.705	1.555
p45 393-401	VGYGRVANF	0.35	0.065	0.285	0.095	No
		0.25	0.21	0.04
		0	0	0
		0.084	0.029	0.055
		6.45	0.705	5.745	4.2125	Yes
		6.23	0.705	5.525
		3.08	0.705	2.375
		3.91	0.705	3.205
p45 314-321	TSYAFRAA	0.049	0.065	0	0.10525	No
		0.17	0.21	0
		0.19	0	0.19
		0.26	0.029	0.231
		1.49	0.705	0.785	0.7225	No
		2.26	0.705	1.555
		0.88	0.705	0.175
		1.08	0.705	0.375
Lmo2591 356-364	TSYDGYALV	0.049	0.065	0	0.04725	No
		0	0.21	0
		0.15	0	0.15
		0.068	0.029	0.039
		0.77	0.705	0.065	0.1925	No
		1.23	0.705	0.525
		0.75	0.705	0.045
		0.84	0.705	0.135
PbpB 374-381	SNVAFAKL	0.29	0.065	0.225	0.12225	No
		0	0.21	0
		0.093	0	0.093
		0.2	0.029	0.171
		0.84	0.705	0.135	0.13125	No
		1.06	0.705	0.355
		0.74	0.705	0.035
		0.69	0.705	0
InlC 269-277	VSYKFSEYI	0.12	0.065	0.055	0.279	No
		0.69	0.21	0.48
		0.37	0	0.37
		0.24	0.029	0.211
		3.3	0.705	2.595	2.6975	Yes
		4.27	0.705	3.565
		3.32	0.705	2.615
		2.72	0.705	2.015
InlC 270-277	SYKFSEYI	0.17	0.065	0.105	0.1765	No
		0.3	0.21	0.09
		0.35	0	0.35
		0.19	0.029	0.161
		4.97	0.705	4.265	4.1825	Yes
		6.55	0.705	5.845
		3.78	0.705	3.075
		4.25	0.705	3.545
InlC 156-163	SLIHLKNL	0.32	0.065	0.255	0.1615	No
		0.4	0.21	0.19
		0	0	0
		0.23	0.029	0.201
		1.28	0.705	0.575	0.755	No
		1.82	0.705	1.115
		1.66	0.705	0.955
		1.08	0.705	0.375
Lmo0927 255-262	KNVIYIHL	0.22	0.065	0.155	0.2265	No
		0.35	0.21	0.14
		0.18	0	0.18
		0.46	0.029	0.431
		5.18	0.705	4.475	3.4025	Yes
		4.92	0.705	4.215
		2.6	0.705	1.895
		3.73	0.705	3.025
Lmo0927 257-265	VIYIHLESF	0.08	0.065	0.015	0.199	No
		0.18	0.21	0
		0.47	0	0.47
		0.34	0.029	0.311
		1.14	0.705	0.435	0.725	No
		1.58	0.705	0.875
		1.96	0.705	1.255
		1.04	0.705	0.335
Lipoprotein 101-108	KGYKFADV	0.075	0.065	0.01	0.12775	No
		0.17	0.21	0
		0.19	0	0.19
		0.34	0.029	0.311
		1.25	0.705	0.545	0.9425	No
		1.51	0.705	0.805
		2.28	0.705	1.575
		1.55	0.705	0.845
IleS 116-123	SIAEFRKL	0.24	0.065	0.175	0.1965	No
		0.087	0.21	0
		0.28	0	0.28
		0.36	0.029	0.331
		2.34	0.705	1.635	2.1525	Yes
		3.67	0.705	2.965
		2.14	0.705	1.435
		3.28	0.705	2.575
RL5 104-111	VTVSLPRV	0.22	0.065	0.155	0.164	No
		0.26	0.21	0.05
		0.28	0	0.28
		0.2	0.029	0.171
		1.24	0.705	0.535	0.675	No
		1.24	0.705	0.535
		2.03	0.705	1.325
		1.01	0.705	0.305
citC 393-400	VTYDFARL	0.14	0.065	0.075	0.1365	No
		0.078	0.21	0
		0.18	0	0.18
		0.32	0.029	0.291
		1.65	0.705	0.945	0.8025	No
		2.05	0.705	1.345
		0.99	0.705	0.285
		1.34	0.705	0.635
OVA 257-264	SIINFEKL	0.15	0.029	0.121	0.04425	No
		0.085	0.065	0.02
		0.067	0.21	0
		0.036	0	0.036
		0.95	0.705	0.245	0.2125	No
		1.14	0.705	0.435
		0.72	0.705	0.015
		0.86	0.705	0.155

## Sheet: exp IV 
				IFNg+CD8+ T cell frequencies
Peptide name	Peptide sequence	stimulated	background	stimulated-background	average stimulated-background (4 mice/group)	Signifcance within groups compared to OVA257-264 peptide (-value is shown)
InlA 469-477	VSYTFSQPV	1.2	0.1	1.1	0.49325	No	Non infected mice
		0.29	0.077	0.213
		0.7	0.1	0.6
		0.36	0.3	0.06
		1.72	1.08	0.64	0.71	No	listeria-infected mice
		1.8	1.05	0.75
		2.2	1.24	0.96
		1.19	0.7	0.49
InlA 339-346	KNLTYLTL	0.13	0.1	0.03	0.18075	No
		0.34	0.077	0.263
		0.51	0.1	0.41
		0.32	0.3	0.02
		1.75	1.08	0.67	0.8925	Yes
		1.8	1.05	0.75
		2.72	1.24	1.48
		1.37	0.7	0.67
Lmo0927 257-265	KNVIYIHL	0.12	0.1	0.02	0.13825	No
		0.25	0.077	0.173
		0.39	0.1	0.29
		0.37	0.3	0.07
		2.6	1.08	1.52	2.275	Yes
		3.6	1.05	2.55
		4.37	1.24	3.13
		2.6	0.7	1.9
Lipoprotein 101-108	KGYKFADV	0.19	0.1	0.09	0.10575	No
		0.2	0.077	0.123
		0.31	0.1	0.21
		0.22	0.3	0
		1.1	1.08	0.02	0.1275	No
		1.2	1.05	0.15
		1.3	1.24	0.06
		0.98	0.7	0.28
IleS 116-123	SIAEFRKL	0.14	0.1	0.04	0.07325	No
		0.19	0.077	0.113
		0.24	0.1	0.14
		0.13	0.3	0
		1.28	1.08	0.2	0.3	No
		1.41	1.05	0.36
		1.67	1.24	0.43
		0.91	0.7	0.21
RL5 104-111	VTVSLPRV	0.038	0.1	0	0.10325	No
		0.33	0.077	0.253
		0.26	0.1	0.16
		0.25	0.3	0
		1	1.08	0	0.255	No
		1.35	1.05	0.3
		1.53	1.24	0.29
		1.13	0.7	0.43
citC 393-400	VTYDFARL	0.11	0.1	0.01	0.15575	No
		0.43	0.077	0.353
		0.33	0.1	0.23
		0.33	0.3	0.03
		1.49	1.08	0.41	0.6675	No
		1.47	1.05	0.42
		2.58	1.24	1.34
		1.2	0.7	0.5
OVA 257-264	SIINFEKL	0.17	0.1	0.07	0.08575	No
		0.16	0.077	0.083
		0.27	0.1	0.17
		0.32	0.3	0.02
		1.23	1.08	0.15	0.265	No
		1.54	1.05	0.49
		1.5	1.24	0.26
		0.86	0.7	0.16
