# Supplementary material for: PEPSeek-mediated identification of novel epitopes from viral and bacterial pathogens and the impact on host cell immunopeptidomes
Source: Mol Cell Proteomics. Author manuscript; Available in PMC 2025 Aug 8. (PMC12002930; doi:10.1016/j.mcpro.2025.100937)
Supplement: File S8 [file EMS204118-supplement-File_S8.xlsx]

## Sheet: info
File S8. Gene set enrichment analysis for C. trachomatis-derived antigens detected in C. trachomatis infected HeLa cells. This table contains all enriched gene sets with false discovery rate (FDR) < 0.01. The column ‘selected’ indicates gene sets displayed in Fig. 6a.

## Sheet: Data
#category	term ID	term description	selected	observed gene count	background gene count	strength	false discovery rate	matching proteins in your network (IDs)	matching proteins in your network (labels)
GO Process	GO:0006412	Translation	1	28	91	0.72	1.09e-10	272561.CT_003,272561.CT_028,272561.CT_086,272561.CT_125,272561.CT_317,272561.CT_318,272561.CT_319,272561.CT_322,272561.CT_419,272561.CT_436,272561.CT_438,272561.CT_439,272561.CT_508,272561.CT_512,272561.CT_514,272561.CT_515,272561.CT_517,272561.CT_518,272561.CT_519,272561.CT_522,272561.CT_523,272561.CT_524,272561.CT_525,272561.CT_527,272561.CT_528,272561.CT_626,272561.CT_786,272561.CT_835	gatA,rl19,rl28,rl13,rl10,rl1,rl11,tufA,rl27,rs10,rs7,rs12,rs11,rs5,rl6,rs8,rl24,rl14,rs17,rs3,rl22,rs19,rl2,rl4,rl3,rs4,rl36,rl20
GO Process	GO:0034645	Cellular macromolecule biosynthetic process		29	112	0.65	2.83e-10	272561.CT_003,272561.CT_028,272561.CT_086,272561.CT_125,272561.CT_317,272561.CT_318,272561.CT_319,272561.CT_322,272561.CT_419,272561.CT_436,272561.CT_438,272561.CT_439,272561.CT_508,272561.CT_512,272561.CT_514,272561.CT_515,272561.CT_517,272561.CT_518,272561.CT_519,272561.CT_522,272561.CT_523,272561.CT_524,272561.CT_525,272561.CT_527,272561.CT_528,272561.CT_626,272561.CT_786,272561.CT_816,272561.…	gatA,rl19,rl28,rl13,rl10,rl1,rl11,tufA,rl27,rs10,rs7,rs12,rs11,rs5,rl6,rs8,rl24,rl14,rs17,rs3,rl22,rs19,rl2,rl4,rl3,rs4,rl36,glmS,rl20
GO Process	GO:0009059	Macromolecule biosynthetic process		30	132	0.59	1.27e-09	272561.CT_003,272561.CT_028,272561.CT_086,272561.CT_125,272561.CT_314,272561.CT_317,272561.CT_318,272561.CT_319,272561.CT_322,272561.CT_419,272561.CT_436,272561.CT_438,272561.CT_439,272561.CT_508,272561.CT_512,272561.CT_514,272561.CT_515,272561.CT_517,272561.CT_518,272561.CT_519,272561.CT_522,272561.CT_523,272561.CT_524,272561.CT_525,272561.CT_527,272561.CT_528,272561.CT_626,272561.CT_786,272561.…	gatA,rl19,rl28,rl13,rpoC,rl10,rl1,rl11,tufA,rl27,rs10,rs7,rs12,rs11,rs5,rl6,rs8,rl24,rl14,rs17,rs3,rl22,rs19,rl2,rl4,rl3,rs4,rl36,glmS,rl20
GO Process	GO:0019538	Protein metabolic process		29	130	0.58	5.06e-09	272561.CT_003,272561.CT_028,272561.CT_086,272561.CT_125,272561.CT_317,272561.CT_318,272561.CT_319,272561.CT_322,272561.CT_419,272561.CT_436,272561.CT_438,272561.CT_439,272561.CT_508,272561.CT_512,272561.CT_514,272561.CT_515,272561.CT_517,272561.CT_518,272561.CT_519,272561.CT_522,272561.CT_523,272561.CT_524,272561.CT_525,272561.CT_527,272561.CT_528,272561.CT_626,272561.CT_786,272561.CT_816,272561.…	gatA,rl19,rl28,rl13,rl10,rl1,rl11,tufA,rl27,rs10,rs7,rs12,rs11,rs5,rl6,rs8,rl24,rl14,rs17,rs3,rl22,rs19,rl2,rl4,rl3,rs4,rl36,glmS,rl20
GO Process	GO:0010467	Gene expression		29	144	0.54	4.4e-08	272561.CT_003,272561.CT_028,272561.CT_086,272561.CT_125,272561.CT_314,272561.CT_317,272561.CT_318,272561.CT_319,272561.CT_322,272561.CT_419,272561.CT_436,272561.CT_438,272561.CT_439,272561.CT_508,272561.CT_512,272561.CT_514,272561.CT_515,272561.CT_517,272561.CT_518,272561.CT_519,272561.CT_522,272561.CT_523,272561.CT_524,272561.CT_525,272561.CT_527,272561.CT_528,272561.CT_626,272561.CT_786,272561.…	gatA,rl19,rl28,rl13,rpoC,rl10,rl1,rl11,tufA,rl27,rs10,rs7,rs12,rs11,rs5,rl6,rs8,rl24,rl14,rs17,rs3,rl22,rs19,rl2,rl4,rl3,rs4,rl36,rl20
GO Process	GO:0044271	Cellular nitrogen compound biosynthetic process		29	169	0.47	1.33e-06	272561.CT_003,272561.CT_028,272561.CT_086,272561.CT_125,272561.CT_314,272561.CT_317,272561.CT_318,272561.CT_319,272561.CT_322,272561.CT_419,272561.CT_436,272561.CT_438,272561.CT_439,272561.CT_508,272561.CT_512,272561.CT_514,272561.CT_515,272561.CT_517,272561.CT_518,272561.CT_519,272561.CT_522,272561.CT_523,272561.CT_524,272561.CT_525,272561.CT_527,272561.CT_528,272561.CT_626,272561.CT_786,272561.…	gatA,rl19,rl28,rl13,rpoC,rl10,rl1,rl11,tufA,rl27,rs10,rs7,rs12,rs11,rs5,rl6,rs8,rl24,rl14,rs17,rs3,rl22,rs19,rl2,rl4,rl3,rs4,rl36,rl20
GO Process	GO:1901566	Organonitrogen compound biosynthetic process		29	170	0.47	1.37e-06	272561.CT_003,272561.CT_028,272561.CT_086,272561.CT_125,272561.CT_317,272561.CT_318,272561.CT_319,272561.CT_322,272561.CT_419,272561.CT_436,272561.CT_438,272561.CT_439,272561.CT_508,272561.CT_512,272561.CT_514,272561.CT_515,272561.CT_517,272561.CT_518,272561.CT_519,272561.CT_522,272561.CT_523,272561.CT_524,272561.CT_525,272561.CT_527,272561.CT_528,272561.CT_626,272561.CT_786,272561.CT_816,272561.…	gatA,rl19,rl28,rl13,rl10,rl1,rl11,tufA,rl27,rs10,rs7,rs12,rs11,rs5,rl6,rs8,rl24,rl14,rs17,rs3,rl22,rs19,rl2,rl4,rl3,rs4,rl36,glmS,rl20
GO Process	GO:0044260	Cellular macromolecule metabolic process		30	186	0.44	1.93e-06	272561.CT_003,272561.CT_028,272561.CT_086,272561.CT_125,272561.CT_317,272561.CT_318,272561.CT_319,272561.CT_322,272561.CT_419,272561.CT_436,272561.CT_438,272561.CT_439,272561.CT_508,272561.CT_512,272561.CT_514,272561.CT_515,272561.CT_517,272561.CT_518,272561.CT_519,272561.CT_522,272561.CT_523,272561.CT_524,272561.CT_525,272561.CT_527,272561.CT_528,272561.CT_626,272561.CT_650,272561.CT_786,272561.…	gatA,rl19,rl28,rl13,rl10,rl1,rl11,tufA,rl27,rs10,rs7,rs12,rs11,rs5,rl6,rs8,rl24,rl14,rs17,rs3,rl22,rs19,rl2,rl4,rl3,rs4,recA,rl36,glmS,rl20
GO Process	GO:0044249	Cellular biosynthetic process		32	240	0.36	3.15e-05	272561.CT_003,272561.CT_028,272561.CT_086,272561.CT_125,272561.CT_243,272561.CT_314,272561.CT_317,272561.CT_318,272561.CT_319,272561.CT_322,272561.CT_419,272561.CT_436,272561.CT_438,272561.CT_439,272561.CT_508,272561.CT_512,272561.CT_514,272561.CT_515,272561.CT_517,272561.CT_518,272561.CT_519,272561.CT_522,272561.CT_523,272561.CT_524,272561.CT_525,272561.CT_527,272561.CT_528,272561.CT_531,272561.…	gatA,rl19,rl28,rl13,lpxD,rpoC,rl10,rl1,rl11,tufA,rl27,rs10,rs7,rs12,rs11,rs5,rl6,rs8,rl24,rl14,rs17,rs3,rl22,rs19,rl2,rl4,rl3,lpxA,rs4,rl36,glmS,rl20
GO Process	GO:1901576	Organic substance biosynthetic process		32	244	0.35	4.29e-05	272561.CT_003,272561.CT_028,272561.CT_086,272561.CT_125,272561.CT_243,272561.CT_314,272561.CT_317,272561.CT_318,272561.CT_319,272561.CT_322,272561.CT_419,272561.CT_436,272561.CT_438,272561.CT_439,272561.CT_508,272561.CT_512,272561.CT_514,272561.CT_515,272561.CT_517,272561.CT_518,272561.CT_519,272561.CT_522,272561.CT_523,272561.CT_524,272561.CT_525,272561.CT_527,272561.CT_528,272561.CT_531,272561.…	gatA,rl19,rl28,rl13,lpxD,rpoC,rl10,rl1,rl11,tufA,rl27,rs10,rs7,rs12,rs11,rs5,rl6,rs8,rl24,rl14,rs17,rs3,rl22,rs19,rl2,rl4,rl3,lpxA,rs4,rl36,glmS,rl20
GO Process	GO:0043170	Macromolecule metabolic process		31	262	0.31	0.00062	272561.CT_003,272561.CT_028,272561.CT_086,272561.CT_125,272561.CT_314,272561.CT_317,272561.CT_318,272561.CT_319,272561.CT_322,272561.CT_419,272561.CT_436,272561.CT_438,272561.CT_439,272561.CT_508,272561.CT_512,272561.CT_514,272561.CT_515,272561.CT_517,272561.CT_518,272561.CT_519,272561.CT_522,272561.CT_523,272561.CT_524,272561.CT_525,272561.CT_527,272561.CT_528,272561.CT_626,272561.CT_650,272561.…	gatA,rl19,rl28,rl13,rpoC,rl10,rl1,rl11,tufA,rl27,rs10,rs7,rs12,rs11,rs5,rl6,rs8,rl24,rl14,rs17,rs3,rl22,rs19,rl2,rl4,rl3,rs4,recA,rl36,glmS,rl20
GO Process	GO:0009987	Cellular process		45	523	0.17	0.0011	272561.CT_003,272561.CT_028,272561.CT_046,272561.CT_086,272561.CT_110,272561.CT_111,272561.CT_125,272561.CT_243,272561.CT_267,272561.CT_305,272561.CT_314,272561.CT_317,272561.CT_318,272561.CT_319,272561.CT_322,272561.CT_396,272561.CT_419,272561.CT_436,272561.CT_438,272561.CT_439,272561.CT_508,272561.CT_512,272561.CT_514,272561.CT_515,272561.CT_517,272561.CT_518,272561.CT_519,272561.CT_522,272561.…	gatA,rl19,hctB,rl28,groEL_1,groES,rl13,lpxD,ihfA,atpI,rpoC,rl10,rl1,rl11,tufA,dnaK,rl27,rs10,rs7,rs12,rs11,rs5,rl6,rs8,rl24,rl14,rs17,rs3,rl22,rs19,rl2,rl4,rl3,lpxA,ahpC,rs4,recA,CT_667,ompA,secA_2,zntA,rl36,glmS,tyrP_1,rl20
GO Process	GO:0034641	Cellular nitrogen compound metabolic process		31	284	0.27	0.003	272561.CT_003,272561.CT_028,272561.CT_086,272561.CT_125,272561.CT_314,272561.CT_317,272561.CT_318,272561.CT_319,272561.CT_322,272561.CT_419,272561.CT_436,272561.CT_438,272561.CT_439,272561.CT_508,272561.CT_512,272561.CT_514,272561.CT_515,272561.CT_517,272561.CT_518,272561.CT_519,272561.CT_522,272561.CT_523,272561.CT_524,272561.CT_525,272561.CT_527,272561.CT_528,272561.CT_626,272561.CT_650,272561.…	gatA,rl19,rl28,rl13,rpoC,rl10,rl1,rl11,tufA,rl27,rs10,rs7,rs12,rs11,rs5,rl6,rs8,rl24,rl14,rs17,rs3,rl22,rs19,rl2,rl4,rl3,rs4,recA,rl36,glmS,rl20
GO Process	GO:0042255	Ribosome assembly		5	8	1.03	0.0191	272561.CT_438,272561.CT_508,272561.CT_523,272561.CT_524,272561.CT_835	rs7,rs11,rl22,rs19,rl20
GO Function	GO:0005198	Structural molecule activity		29	60	0.92	7.82e-16	272561.CT_028,272561.CT_046,272561.CT_086,272561.CT_125,272561.CT_267,272561.CT_317,272561.CT_318,272561.CT_319,272561.CT_419,272561.CT_436,272561.CT_438,272561.CT_439,272561.CT_508,272561.CT_512,272561.CT_514,272561.CT_515,272561.CT_517,272561.CT_518,272561.CT_519,272561.CT_522,272561.CT_523,272561.CT_524,272561.CT_525,272561.CT_527,272561.CT_528,272561.CT_626,272561.CT_681,272561.CT_786,272561.…	rl19,hctB,rl28,rl13,ihfA,rl10,rl1,rl11,rl27,rs10,rs7,rs12,rs11,rs5,rl6,rs8,rl24,rl14,rs17,rs3,rl22,rs19,rl2,rl4,rl3,rs4,ompA,rl36,rl20
GO Function	GO:0003735	Structural constituent of ribosome		26	53	0.93	4.58e-14	272561.CT_028,272561.CT_086,272561.CT_125,272561.CT_317,272561.CT_318,272561.CT_319,272561.CT_419,272561.CT_436,272561.CT_438,272561.CT_439,272561.CT_508,272561.CT_512,272561.CT_514,272561.CT_515,272561.CT_517,272561.CT_518,272561.CT_519,272561.CT_522,272561.CT_523,272561.CT_524,272561.CT_525,272561.CT_527,272561.CT_528,272561.CT_626,272561.CT_786,272561.CT_835	rl19,rl28,rl13,rl10,rl1,rl11,rl27,rs10,rs7,rs12,rs11,rs5,rl6,rs8,rl24,rl14,rs17,rs3,rl22,rs19,rl2,rl4,rl3,rs4,rl36,rl20
GO Function	GO:0019843	rRNA binding		20	36	0.98	5.8e-11	272561.CT_317,272561.CT_318,272561.CT_319,272561.CT_438,272561.CT_439,272561.CT_508,272561.CT_512,272561.CT_514,272561.CT_515,272561.CT_517,272561.CT_518,272561.CT_519,272561.CT_522,272561.CT_523,272561.CT_524,272561.CT_525,272561.CT_527,272561.CT_528,272561.CT_626,272561.CT_835	rl10,rl1,rl11,rs7,rs12,rs11,rs5,rl6,rs8,rl24,rl14,rs17,rs3,rl22,rs19,rl2,rl4,rl3,rs4,rl20
GO Function	GO:0003723	RNA binding		22	77	0.69	1e-07	272561.CT_125,272561.CT_317,272561.CT_318,272561.CT_319,272561.CT_436,272561.CT_438,272561.CT_439,272561.CT_508,272561.CT_512,272561.CT_514,272561.CT_515,272561.CT_517,272561.CT_518,272561.CT_519,272561.CT_522,272561.CT_523,272561.CT_524,272561.CT_525,272561.CT_527,272561.CT_528,272561.CT_626,272561.CT_835	rl13,rl10,rl1,rl11,rs10,rs7,rs12,rs11,rs5,rl6,rs8,rl24,rl14,rs17,rs3,rl22,rs19,rl2,rl4,rl3,rs4,rl20
GO Function	GO:0003676	Nucleic acid binding		27	154	0.48	5.65e-06	272561.CT_046,272561.CT_125,272561.CT_267,272561.CT_314,272561.CT_317,272561.CT_318,272561.CT_319,272561.CT_322,272561.CT_436,272561.CT_438,272561.CT_439,272561.CT_508,272561.CT_512,272561.CT_514,272561.CT_515,272561.CT_517,272561.CT_518,272561.CT_519,272561.CT_522,272561.CT_523,272561.CT_524,272561.CT_525,272561.CT_527,272561.CT_528,272561.CT_626,272561.CT_650,272561.CT_835	hctB,rl13,ihfA,rpoC,rl10,rl1,rl11,tufA,rs10,rs7,rs12,rs11,rs5,rl6,rs8,rl24,rl14,rs17,rs3,rl22,rs19,rl2,rl4,rl3,rs4,recA,rl20
GO Function	GO:0097159	Organic cyclic compound binding		33	293	0.29	0.0012	272561.CT_003,272561.CT_046,272561.CT_110,272561.CT_111,272561.CT_125,272561.CT_267,272561.CT_314,272561.CT_317,272561.CT_318,272561.CT_319,272561.CT_322,272561.CT_396,272561.CT_436,272561.CT_438,272561.CT_439,272561.CT_508,272561.CT_512,272561.CT_514,272561.CT_515,272561.CT_517,272561.CT_518,272561.CT_519,272561.CT_522,272561.CT_523,272561.CT_524,272561.CT_525,272561.CT_527,272561.CT_528,272561.…	gatA,hctB,groEL_1,groES,rl13,ihfA,rpoC,rl10,rl1,rl11,tufA,dnaK,rs10,rs7,rs12,rs11,rs5,rl6,rs8,rl24,rl14,rs17,rs3,rl22,rs19,rl2,rl4,rl3,rs4,recA,secA_2,zntA,rl20
GO Function	GO:1901363	Heterocyclic compound binding		33	293	0.29	0.0012	272561.CT_003,272561.CT_046,272561.CT_110,272561.CT_111,272561.CT_125,272561.CT_267,272561.CT_314,272561.CT_317,272561.CT_318,272561.CT_319,272561.CT_322,272561.CT_396,272561.CT_436,272561.CT_438,272561.CT_439,272561.CT_508,272561.CT_512,272561.CT_514,272561.CT_515,272561.CT_517,272561.CT_518,272561.CT_519,272561.CT_522,272561.CT_523,272561.CT_524,272561.CT_525,272561.CT_527,272561.CT_528,272561.…	gatA,hctB,groEL_1,groES,rl13,ihfA,rpoC,rl10,rl1,rl11,tufA,dnaK,rs10,rs7,rs12,rs11,rs5,rl6,rs8,rl24,rl14,rs17,rs3,rl22,rs19,rl2,rl4,rl3,rs4,recA,secA_2,zntA,rl20
GO Function	GO:0005488	Binding		35	367	0.21	0.0151	272561.CT_003,272561.CT_046,272561.CT_110,272561.CT_111,272561.CT_125,272561.CT_267,272561.CT_305,272561.CT_314,272561.CT_317,272561.CT_318,272561.CT_319,272561.CT_322,272561.CT_396,272561.CT_436,272561.CT_438,272561.CT_439,272561.CT_508,272561.CT_512,272561.CT_514,272561.CT_515,272561.CT_517,272561.CT_518,272561.CT_519,272561.CT_522,272561.CT_523,272561.CT_524,272561.CT_525,272561.CT_527,272561.…	gatA,hctB,groEL_1,groES,rl13,ihfA,atpI,rpoC,rl10,rl1,rl11,tufA,dnaK,rs10,rs7,rs12,rs11,rs5,rl6,rs8,rl24,rl14,rs17,rs3,rl22,rs19,rl2,rl4,rl3,rs4,recA,secA_2,zntA,glmS,rl20
GO Component	GO:0005840	Ribosome		26	53	0.93	1.74e-14	272561.CT_028,272561.CT_086,272561.CT_125,272561.CT_317,272561.CT_318,272561.CT_319,272561.CT_419,272561.CT_436,272561.CT_438,272561.CT_439,272561.CT_508,272561.CT_512,272561.CT_514,272561.CT_515,272561.CT_517,272561.CT_518,272561.CT_519,272561.CT_522,272561.CT_523,272561.CT_524,272561.CT_525,272561.CT_527,272561.CT_528,272561.CT_626,272561.CT_786,272561.CT_835	rl19,rl28,rl13,rl10,rl1,rl11,rl27,rs10,rs7,rs12,rs11,rs5,rl6,rs8,rl24,rl14,rs17,rs3,rl22,rs19,rl2,rl4,rl3,rs4,rl36,rl20
GO Component	GO:0043229	Intracellular organelle		27	66	0.85	6.77e-14	272561.CT_028,272561.CT_086,272561.CT_125,272561.CT_305,272561.CT_317,272561.CT_318,272561.CT_319,272561.CT_419,272561.CT_436,272561.CT_438,272561.CT_439,272561.CT_508,272561.CT_512,272561.CT_514,272561.CT_515,272561.CT_517,272561.CT_518,272561.CT_519,272561.CT_522,272561.CT_523,272561.CT_524,272561.CT_525,272561.CT_527,272561.CT_528,272561.CT_626,272561.CT_786,272561.CT_835	rl19,rl28,rl13,atpI,rl10,rl1,rl11,rl27,rs10,rs7,rs12,rs11,rs5,rl6,rs8,rl24,rl14,rs17,rs3,rl22,rs19,rl2,rl4,rl3,rs4,rl36,rl20
GO Component	GO:0044391	Ribosomal subunit		24	46	0.95	6.77e-14	272561.CT_028,272561.CT_086,272561.CT_125,272561.CT_317,272561.CT_318,272561.CT_319,272561.CT_419,272561.CT_436,272561.CT_438,272561.CT_439,272561.CT_508,272561.CT_512,272561.CT_514,272561.CT_515,272561.CT_517,272561.CT_518,272561.CT_519,272561.CT_522,272561.CT_523,272561.CT_524,272561.CT_525,272561.CT_528,272561.CT_626,272561.CT_835	rl19,rl28,rl13,rl10,rl1,rl11,rl27,rs10,rs7,rs12,rs11,rs5,rl6,rs8,rl24,rl14,rs17,rs3,rl22,rs19,rl2,rl3,rs4,rl20
GO Component	GO:0022626	Cytosolic ribosome	1	21	38	0.98	9.14e-13	272561.CT_028,272561.CT_086,272561.CT_125,272561.CT_317,272561.CT_318,272561.CT_319,272561.CT_419,272561.CT_438,272561.CT_508,272561.CT_512,272561.CT_514,272561.CT_515,272561.CT_517,272561.CT_518,272561.CT_519,272561.CT_522,272561.CT_523,272561.CT_524,272561.CT_525,272561.CT_528,272561.CT_835	rl19,rl28,rl13,rl10,rl1,rl11,rl27,rs7,rs11,rs5,rl6,rs8,rl24,rl14,rs17,rs3,rl22,rs19,rl2,rl3,rl20
GO Component	GO:0032991	Protein-containing complex	1	30	124	0.62	2.89e-11	272561.CT_003,272561.CT_028,272561.CT_086,272561.CT_110,272561.CT_125,272561.CT_305,272561.CT_314,272561.CT_317,272561.CT_318,272561.CT_319,272561.CT_419,272561.CT_436,272561.CT_438,272561.CT_439,272561.CT_508,272561.CT_512,272561.CT_514,272561.CT_515,272561.CT_517,272561.CT_518,272561.CT_519,272561.CT_522,272561.CT_523,272561.CT_524,272561.CT_525,272561.CT_528,272561.CT_626,272561.CT_681,272561.…	gatA,rl19,rl28,groEL_1,rl13,atpI,rpoC,rl10,rl1,rl11,rl27,rs10,rs7,rs12,rs11,rs5,rl6,rs8,rl24,rl14,rs17,rs3,rl22,rs19,rl2,rl3,rs4,ompA,secA_2,rl20
GO Component	GO:0022625	Cytosolic large ribosomal subunit		14	26	0.97	3.9e-08	272561.CT_028,272561.CT_086,272561.CT_125,272561.CT_317,272561.CT_318,272561.CT_319,272561.CT_419,272561.CT_514,272561.CT_517,272561.CT_518,272561.CT_523,272561.CT_525,272561.CT_528,272561.CT_835	rl19,rl28,rl13,rl10,rl1,rl11,rl27,rl6,rl24,rl14,rl22,rl2,rl3,rl20
GO Component	GO:0005829	Cytosol	1	26	147	0.48	8.27e-07	272561.CT_028,272561.CT_086,272561.CT_110,272561.CT_125,272561.CT_267,272561.CT_317,272561.CT_318,272561.CT_319,272561.CT_419,272561.CT_438,272561.CT_508,272561.CT_512,272561.CT_514,272561.CT_515,272561.CT_517,272561.CT_518,272561.CT_519,272561.CT_522,272561.CT_523,272561.CT_524,272561.CT_525,272561.CT_528,272561.CT_603,272561.CT_701,272561.CT_816,272561.CT_835	rl19,rl28,groEL_1,rl13,ihfA,rl10,rl1,rl11,rl27,rs7,rs11,rs5,rl6,rs8,rl24,rl14,rs17,rs3,rl22,rs19,rl2,rl3,ahpC,secA_2,glmS,rl20
GO Component	GO:0005622	Intracellular anatomical structure		36	288	0.33	1.23e-06	272561.CT_028,272561.CT_086,272561.CT_110,272561.CT_111,272561.CT_125,272561.CT_267,272561.CT_305,272561.CT_317,272561.CT_318,272561.CT_319,272561.CT_322,272561.CT_419,272561.CT_436,272561.CT_438,272561.CT_439,272561.CT_508,272561.CT_512,272561.CT_514,272561.CT_515,272561.CT_517,272561.CT_518,272561.CT_519,272561.CT_522,272561.CT_523,272561.CT_524,272561.CT_525,272561.CT_527,272561.CT_528,272561.…	rl19,rl28,groEL_1,groES,rl13,ihfA,atpI,rl10,rl1,rl11,tufA,rl27,rs10,rs7,rs12,rs11,rs5,rl6,rs8,rl24,rl14,rs17,rs3,rl22,rs19,rl2,rl4,rl3,lpxA,ahpC,rs4,recA,secA_2,rl36,glmS,rl20
GO Component	GO:0015935	Small ribosomal subunit		10	19	0.96	8.53e-06	272561.CT_436,272561.CT_438,272561.CT_439,272561.CT_508,272561.CT_512,272561.CT_515,272561.CT_519,272561.CT_522,272561.CT_524,272561.CT_626	rs10,rs7,rs12,rs11,rs5,rs8,rs17,rs3,rs19,rs4
GO Component	GO:0005737	Cytoplasm		32	270	0.31	4.96e-05	272561.CT_028,272561.CT_086,272561.CT_110,272561.CT_111,272561.CT_125,272561.CT_267,272561.CT_305,272561.CT_317,272561.CT_318,272561.CT_319,272561.CT_322,272561.CT_419,272561.CT_438,272561.CT_508,272561.CT_512,272561.CT_514,272561.CT_515,272561.CT_517,272561.CT_518,272561.CT_519,272561.CT_522,272561.CT_523,272561.CT_524,272561.CT_525,272561.CT_527,272561.CT_528,272561.CT_531,272561.CT_603,272561.…	rl19,rl28,groEL_1,groES,rl13,ihfA,atpI,rl10,rl1,rl11,tufA,rl27,rs7,rs11,rs5,rl6,rs8,rl24,rl14,rs17,rs3,rl22,rs19,rl2,rl4,rl3,lpxA,ahpC,recA,secA_2,glmS,rl20
GO Component	GO:0022627	Cytosolic small ribosomal subunit		7	12	1	0.00024	272561.CT_438,272561.CT_508,272561.CT_512,272561.CT_515,272561.CT_519,272561.CT_522,272561.CT_524	rs7,rs11,rs5,rs8,rs17,rs3,rs19
GO Component	GO:0110165	Cellular anatomical entity		43	529	0.15	0.0027	272561.CT_028,272561.CT_086,272561.CT_110,272561.CT_111,272561.CT_116,272561.CT_125,272561.CT_267,272561.CT_305,272561.CT_317,272561.CT_318,272561.CT_319,272561.CT_322,272561.CT_419,272561.CT_436,272561.CT_438,272561.CT_439,272561.CT_508,272561.CT_512,272561.CT_514,272561.CT_515,272561.CT_517,272561.CT_518,272561.CT_519,272561.CT_522,272561.CT_523,272561.CT_524,272561.CT_525,272561.CT_527,272561.…	rl19,rl28,groEL_1,groES,incE,rl13,ihfA,atpI,rl10,rl1,rl11,tufA,rl27,rs10,rs7,rs12,rs11,rs5,rl6,rs8,rl24,rl14,rs17,rs3,rl22,rs19,rl2,rl4,rl3,CT_529,lpxA,ahpC,CT_618,rs4,recA,ompA,secA_2,zntA,rl36,glmS,tyrP_1,rl20,pmpI
STRING clusters	CL:43	Ribosome		28	63	0.88	8.03e-15	272561.CT_028,272561.CT_086,272561.CT_125,272561.CT_314,272561.CT_317,272561.CT_318,272561.CT_319,272561.CT_322,272561.CT_419,272561.CT_436,272561.CT_438,272561.CT_439,272561.CT_508,272561.CT_512,272561.CT_514,272561.CT_515,272561.CT_517,272561.CT_518,272561.CT_519,272561.CT_522,272561.CT_523,272561.CT_524,272561.CT_525,272561.CT_527,272561.CT_528,272561.CT_626,272561.CT_786,272561.CT_835	rl19,rl28,rl13,rpoC,rl10,rl1,rl11,tufA,rl27,rs10,rs7,rs12,rs11,rs5,rl6,rs8,rl24,rl14,rs17,rs3,rl22,rs19,rl2,rl4,rl3,rs4,rl36,rl20
STRING clusters	CL:47	Ribosome		26	54	0.92	2.05e-14	272561.CT_028,272561.CT_086,272561.CT_125,272561.CT_317,272561.CT_318,272561.CT_319,272561.CT_419,272561.CT_436,272561.CT_438,272561.CT_439,272561.CT_508,272561.CT_512,272561.CT_514,272561.CT_515,272561.CT_517,272561.CT_518,272561.CT_519,272561.CT_522,272561.CT_523,272561.CT_524,272561.CT_525,272561.CT_527,272561.CT_528,272561.CT_626,272561.CT_786,272561.CT_835	rl19,rl28,rl13,rl10,rl1,rl11,rl27,rs10,rs7,rs12,rs11,rs5,rl6,rs8,rl24,rl14,rs17,rs3,rl22,rs19,rl2,rl4,rl3,rs4,rl36,rl20
STRING clusters	CL:35	Ribosome, and Protein export		29	84	0.77	8.75e-14	272561.CT_028,272561.CT_086,272561.CT_125,272561.CT_314,272561.CT_317,272561.CT_318,272561.CT_319,272561.CT_322,272561.CT_419,272561.CT_436,272561.CT_438,272561.CT_439,272561.CT_508,272561.CT_512,272561.CT_514,272561.CT_515,272561.CT_517,272561.CT_518,272561.CT_519,272561.CT_522,272561.CT_523,272561.CT_524,272561.CT_525,272561.CT_527,272561.CT_528,272561.CT_626,272561.CT_701,272561.CT_786,272561.…	rl19,rl28,rl13,rpoC,rl10,rl1,rl11,tufA,rl27,rs10,rs7,rs12,rs11,rs5,rl6,rs8,rl24,rl14,rs17,rs3,rl22,rs19,rl2,rl4,rl3,rs4,secA_2,rl36,rl20
STRING clusters	CL:49	Ribosomal subunit		22	37	1.01	1.24e-13	272561.CT_125,272561.CT_317,272561.CT_318,272561.CT_319,272561.CT_436,272561.CT_438,272561.CT_439,272561.CT_508,272561.CT_512,272561.CT_514,272561.CT_515,272561.CT_517,272561.CT_518,272561.CT_519,272561.CT_522,272561.CT_523,272561.CT_524,272561.CT_525,272561.CT_527,272561.CT_528,272561.CT_626,272561.CT_786	rl13,rl10,rl1,rl11,rs10,rs7,rs12,rs11,rs5,rl6,rs8,rl24,rl14,rs17,rs3,rl22,rs19,rl2,rl4,rl3,rs4,rl36
STRING clusters	CL:51	Cytosolic ribosome		21	32	1.05	1.28e-13	272561.CT_125,272561.CT_317,272561.CT_318,272561.CT_319,272561.CT_436,272561.CT_438,272561.CT_439,272561.CT_508,272561.CT_512,272561.CT_514,272561.CT_515,272561.CT_517,272561.CT_518,272561.CT_519,272561.CT_522,272561.CT_523,272561.CT_524,272561.CT_525,272561.CT_527,272561.CT_528,272561.CT_626	rl13,rl10,rl1,rl11,rs10,rs7,rs12,rs11,rs5,rl6,rs8,rl24,rl14,rs17,rs3,rl22,rs19,rl2,rl4,rl3,rs4
STRING clusters	CL:53	rRNA binding		17	26	1.05	7.05e-11	272561.CT_436,272561.CT_438,272561.CT_439,272561.CT_508,272561.CT_512,272561.CT_514,272561.CT_515,272561.CT_517,272561.CT_518,272561.CT_519,272561.CT_522,272561.CT_523,272561.CT_524,272561.CT_525,272561.CT_527,272561.CT_528,272561.CT_626	rs10,rs7,rs12,rs11,rs5,rl6,rs8,rl24,rl14,rs17,rs3,rl22,rs19,rl2,rl4,rl3,rs4
STRING clusters	CL:81	Small ribosomal subunit		9	12	1.11	4.63e-06	272561.CT_436,272561.CT_438,272561.CT_439,272561.CT_508,272561.CT_512,272561.CT_519,272561.CT_522,272561.CT_524,272561.CT_626	rs10,rs7,rs12,rs11,rs5,rs17,rs3,rs19,rs4
STRING clusters	CL:54	Cytosolic large ribosomal subunit		8	14	0.99	9.29e-05	272561.CT_514,272561.CT_515,272561.CT_517,272561.CT_518,272561.CT_523,272561.CT_525,272561.CT_527,272561.CT_528	rl6,rs8,rl24,rl14,rl22,rl2,rl4,rl3
STRING clusters	CL:85	Cytosolic small ribosomal subunit		5	5	1.24	0.00087	272561.CT_508,272561.CT_512,272561.CT_519,272561.CT_522,272561.CT_524	rs11,rs5,rs17,rs3,rs19
STRING clusters	CL:72	Ribosome assembly, and Cytoplasmic translation		4	5	1.14	0.0082	272561.CT_523,272561.CT_525,272561.CT_527,272561.CT_528	rl22,rl2,rl4,rl3
STRING clusters	CL:485	Mixed, incl. Stress response, and Disulfide bond		7	31	0.59	0.0317	272561.CT_110,272561.CT_111,272561.CT_396,272561.CT_529,272561.CT_603,272561.CT_618,272561.CT_681	groEL_1,groES,dnaK,CT_529,ahpC,CT_618,ompA
STRING clusters	CL:130	Large ribosomal subunit, and L28p-like		4	10	0.84	0.0484	272561.CT_028,272561.CT_086,272561.CT_419,272561.CT_835	rl19,rl28,rl27,rl20
KEGG	ctr03010	Ribosome		26	53	0.93	9.41e-15	272561.CT_028,272561.CT_086,272561.CT_125,272561.CT_317,272561.CT_318,272561.CT_319,272561.CT_419,272561.CT_436,272561.CT_438,272561.CT_439,272561.CT_508,272561.CT_512,272561.CT_514,272561.CT_515,272561.CT_517,272561.CT_518,272561.CT_519,272561.CT_522,272561.CT_523,272561.CT_524,272561.CT_525,272561.CT_527,272561.CT_528,272561.CT_626,272561.CT_786,272561.CT_835	rl19,rl28,rl13,rl10,rl1,rl11,rl27,rs10,rs7,rs12,rs11,rs5,rl6,rs8,rl24,rl14,rs17,rs3,rl22,rs19,rl2,rl4,rl3,rs4,rl36,rl20
COMPARTMENTS	GOCC:0043226	Organelle		28	122	0.6	8.81e-09	272561.CT_028,272561.CT_086,272561.CT_125,272561.CT_267,272561.CT_305,272561.CT_317,272561.CT_318,272561.CT_319,272561.CT_396,272561.CT_436,272561.CT_438,272561.CT_439,272561.CT_508,272561.CT_512,272561.CT_514,272561.CT_515,272561.CT_517,272561.CT_518,272561.CT_519,272561.CT_522,272561.CT_523,272561.CT_524,272561.CT_525,272561.CT_527,272561.CT_528,272561.CT_626,272561.CT_786,272561.CT_835	rl19,rl28,rl13,ihfA,atpI,rl10,rl1,rl11,dnaK,rs10,rs7,rs12,rs11,rs5,rl6,rs8,rl24,rl14,rs17,rs3,rl22,rs19,rl2,rl4,rl3,rs4,rl36,rl20
COMPARTMENTS	GOCC:0043229	Intracellular organelle		27	114	0.61	8.81e-09	272561.CT_028,272561.CT_086,272561.CT_125,272561.CT_267,272561.CT_305,272561.CT_317,272561.CT_318,272561.CT_319,272561.CT_436,272561.CT_438,272561.CT_439,272561.CT_508,272561.CT_512,272561.CT_514,272561.CT_515,272561.CT_517,272561.CT_518,272561.CT_519,272561.CT_522,272561.CT_523,272561.CT_524,272561.CT_525,272561.CT_527,272561.CT_528,272561.CT_626,272561.CT_786,272561.CT_835	rl19,rl28,rl13,ihfA,atpI,rl10,rl1,rl11,rs10,rs7,rs12,rs11,rs5,rl6,rs8,rl24,rl14,rs17,rs3,rl22,rs19,rl2,rl4,rl3,rs4,rl36,rl20
COMPARTMENTS	GOCC:0005840	Ribosome		16	37	0.87	1.03e-07	272561.CT_086,272561.CT_125,272561.CT_317,272561.CT_436,272561.CT_438,272561.CT_508,272561.CT_512,272561.CT_515,272561.CT_517,272561.CT_518,272561.CT_519,272561.CT_522,272561.CT_524,272561.CT_525,272561.CT_528,272561.CT_786	rl28,rl13,rl10,rs10,rs7,rs11,rs5,rs8,rl24,rl14,rs17,rs3,rs19,rl2,rl3,rl36
COMPARTMENTS	GOCC:0043232	Intracellular non-membrane-bounded organelle		17	61	0.68	5.28e-06	272561.CT_086,272561.CT_125,272561.CT_267,272561.CT_317,272561.CT_436,272561.CT_438,272561.CT_508,272561.CT_512,272561.CT_515,272561.CT_517,272561.CT_518,272561.CT_519,272561.CT_522,272561.CT_524,272561.CT_525,272561.CT_528,272561.CT_786	rl28,rl13,ihfA,rl10,rs10,rs7,rs11,rs5,rs8,rl24,rl14,rs17,rs3,rs19,rl2,rl3,rl36
COMPARTMENTS	GOCC:0044391	Ribosomal subunit		10	18	0.98	1.64e-05	272561.CT_438,272561.CT_508,272561.CT_512,272561.CT_515,272561.CT_518,272561.CT_519,272561.CT_522,272561.CT_524,272561.CT_525,272561.CT_528	rs7,rs11,rs5,rs8,rl14,rs17,rs3,rs19,rl2,rl3
COMPARTMENTS	GOCC:0022626	Cytosolic ribosome		8	15	0.96	0.00022	272561.CT_438,272561.CT_508,272561.CT_512,272561.CT_515,272561.CT_519,272561.CT_522,272561.CT_524,272561.CT_528	rs7,rs11,rs5,rs8,rs17,rs3,rs19,rl3
COMPARTMENTS	GOCC:0022627	Cytosolic small ribosomal subunit		7	12	1	0.00048	272561.CT_438,272561.CT_508,272561.CT_512,272561.CT_515,272561.CT_519,272561.CT_522,272561.CT_524	rs7,rs11,rs5,rs8,rs17,rs3,rs19
COMPARTMENTS	GOCC:0005622	Intracellular		37	400	0.2	0.0021	272561.CT_003,272561.CT_028,272561.CT_086,272561.CT_110,272561.CT_111,272561.CT_125,272561.CT_267,272561.CT_305,272561.CT_314,272561.CT_317,272561.CT_318,272561.CT_319,272561.CT_322,272561.CT_419,272561.CT_436,272561.CT_438,272561.CT_439,272561.CT_508,272561.CT_512,272561.CT_514,272561.CT_515,272561.CT_517,272561.CT_518,272561.CT_519,272561.CT_522,272561.CT_523,272561.CT_524,272561.CT_525,272561.…	gatA,rl19,rl28,groEL_1,groES,rl13,ihfA,atpI,rpoC,rl10,rl1,rl11,tufA,rl27,rs10,rs7,rs12,rs11,rs5,rl6,rs8,rl24,rl14,rs17,rs3,rl22,rs19,rl2,rl4,rl3,lpxA,ahpC,rs4,recA,rl36,glmS,rl20
COMPARTMENTS	GOCC:0032991	Protein-containing complex		19	153	0.33	0.0113	272561.CT_003,272561.CT_110,272561.CT_141,272561.CT_305,272561.CT_314,272561.CT_318,272561.CT_419,272561.CT_438,272561.CT_508,272561.CT_512,272561.CT_515,272561.CT_518,272561.CT_519,272561.CT_522,272561.CT_524,272561.CT_525,272561.CT_528,272561.CT_681,272561.CT_701	gatA,groEL_1,secA_1,atpI,rpoC,rl1,rl27,rs7,rs11,rs5,rs8,rl14,rs17,rs3,rs19,rl2,rl3,ompA,secA_2
COMPARTMENTS	GOCC:0110165	Cellular anatomical entity		44	588	0.11	0.0285	272561.CT_028,272561.CT_046,272561.CT_086,272561.CT_110,272561.CT_111,272561.CT_116,272561.CT_125,272561.CT_243,272561.CT_267,272561.CT_305,272561.CT_317,272561.CT_318,272561.CT_319,272561.CT_322,272561.CT_396,272561.CT_436,272561.CT_438,272561.CT_439,272561.CT_508,272561.CT_512,272561.CT_514,272561.CT_515,272561.CT_517,272561.CT_518,272561.CT_519,272561.CT_522,272561.CT_523,272561.CT_524,272561.…	rl19,hctB,rl28,groEL_1,groES,incE,rl13,lpxD,ihfA,atpI,rl10,rl1,rl11,tufA,dnaK,rs10,rs7,rs12,rs11,rs5,rl6,rs8,rl24,rl14,rs17,rs3,rl22,rs19,rl2,rl4,rl3,lpxA,ahpC,rs4,recA,CT_667,ompA,secA_2,zntA,rl36,glmS,tyrP_1,rl20,pmpI
UniProt Keywords	KW-0687	Ribonucleoprotein		26	53	0.93	2.31e-14	272561.CT_028,272561.CT_086,272561.CT_125,272561.CT_317,272561.CT_318,272561.CT_319,272561.CT_419,272561.CT_436,272561.CT_438,272561.CT_439,272561.CT_508,272561.CT_512,272561.CT_514,272561.CT_515,272561.CT_517,272561.CT_518,272561.CT_519,272561.CT_522,272561.CT_523,272561.CT_524,272561.CT_525,272561.CT_527,272561.CT_528,272561.CT_626,272561.CT_786,272561.CT_835	rl19,rl28,rl13,rl10,rl1,rl11,rl27,rs10,rs7,rs12,rs11,rs5,rl6,rs8,rl24,rl14,rs17,rs3,rl22,rs19,rl2,rl4,rl3,rs4,rl36,rl20
UniProt Keywords	KW-0689	Ribosomal protein		26	53	0.93	2.31e-14	272561.CT_028,272561.CT_086,272561.CT_125,272561.CT_317,272561.CT_318,272561.CT_319,272561.CT_419,272561.CT_436,272561.CT_438,272561.CT_439,272561.CT_508,272561.CT_512,272561.CT_514,272561.CT_515,272561.CT_517,272561.CT_518,272561.CT_519,272561.CT_522,272561.CT_523,272561.CT_524,272561.CT_525,272561.CT_527,272561.CT_528,272561.CT_626,272561.CT_786,272561.CT_835	rl19,rl28,rl13,rl10,rl1,rl11,rl27,rs10,rs7,rs12,rs11,rs5,rl6,rs8,rl24,rl14,rs17,rs3,rl22,rs19,rl2,rl4,rl3,rs4,rl36,rl20
UniProt Keywords	KW-0699	rRNA-binding		20	36	0.98	1.46e-11	272561.CT_317,272561.CT_318,272561.CT_319,272561.CT_438,272561.CT_439,272561.CT_508,272561.CT_512,272561.CT_514,272561.CT_515,272561.CT_517,272561.CT_518,272561.CT_519,272561.CT_522,272561.CT_523,272561.CT_524,272561.CT_525,272561.CT_527,272561.CT_528,272561.CT_626,272561.CT_835	rl10,rl1,rl11,rs7,rs12,rs11,rs5,rl6,rs8,rl24,rl14,rs17,rs3,rl22,rs19,rl2,rl4,rl3,rs4,rl20
