# Supplementary material for: PEPSeek-mediated identification of novel epitopes from viral and bacterial pathogens and the impact on host cell immunopeptidomes
Source: Mol Cell Proteomics. Author manuscript; Available in PMC 2025 Aug 8. (PMC12002930; doi:10.1016/j.mcpro.2025.100937)
Supplement: File S9 [file EMS204118-supplement-File_S9.xlsx]

## Sheet: info
File S9. Gene set enrichment analysis for L. monocytogenes-derived antigens detected in L. monocytogenes infected HeLa cells. This table contains all enriched gene sets with false discovery rate (FDR) < 0.01. The column ‘selected’ indicates gene sets displayed in Fig. 6b.

## Sheet: Data
#category	term ID	term description	selected	observed gene count	background gene count	strength	false discovery rate	matching proteins in your network (IDs)	matching proteins in your network (labels)
GO Process	GO:0044419	Biological process involved in interspecies interaction between organisms	1	3	7	1.88	0.0246	169963.gene:17592838,169963.gene:17593066,169963.gene:17595408	hly,lmo0415,lmo2691
GO Component	GO:0005576	Extracellular region	1	5	51	1.24	0.0012	169963.gene:17592838,169963.gene:17592839,169963.gene:17593066,169963.gene:17593085,169963.gene:17595408	hly,mpl,lmo0415,inlB,lmo2691
GO Component	GO:0016020	Membrane	1	12	780	0.44	0.0074	169963.gene:17592726,169963.gene:17592788,169963.gene:17592838,169963.gene:17592840,169963.gene:17592943,169963.gene:17593066,169963.gene:17593085,169963.gene:17593606,169963.gene:17594095,169963.gene:17594532,169963.gene:17595233,169963.gene:17595408	lmo0090,lmo0152,hly,actA,lmo0292,lmo0415,inlB,lmo0950,lmo1438,lmo1847,lmo2522,lmo2691
GO Component	GO:0005886	Plasma membrane	1	8	421	0.53	0.0463	169963.gene:17592726,169963.gene:17592788,169963.gene:17592840,169963.gene:17592943,169963.gene:17593066,169963.gene:17593085,169963.gene:17594095,169963.gene:17594532	lmo0090,lmo0152,actA,lmo0292,lmo0415,inlB,lmo1438,lmo1847
STRING clusters	CL:3837	Virulence, and Zymogen		5	10	1.95	5.4e-06	169963.gene:17592838,169963.gene:17592839,169963.gene:17592840,169963.gene:17592841,169963.gene:17593085	hly,mpl,actA,plcB,inlB
STRING clusters	CL:3841	Zymogen, and Host cell		4	5	2.15	2.74e-05	169963.gene:17592838,169963.gene:17592839,169963.gene:17592840,169963.gene:17592841	hly,mpl,actA,plcB
COMPARTMENTS	GOCC:0005576	Extracellular region		5	99	0.95	0.0435	169963.gene:17592839,169963.gene:17592841,169963.gene:17593066,169963.gene:17593085,169963.gene:17595408	mpl,plcB,lmo0415,inlB,lmo2691
UniProt Keywords	KW-0732	Signal		8	182	0.89	0.00054	169963.gene:17592788,169963.gene:17592838,169963.gene:17592839,169963.gene:17592840,169963.gene:17592841,169963.gene:17593085,169963.gene:17594532,169963.gene:17595233	lmo0152,hly,mpl,actA,plcB,inlB,lmo1847,lmo2522
UniProt Keywords	KW-0843	Virulence		3	14	1.58	0.0094	169963.gene:17592838,169963.gene:17592840,169963.gene:17593085	hly,actA,inlB
UniProt Keywords	KW-0865	Zymogen		2	3	2.07	0.0196	169963.gene:17592839,169963.gene:17592841	mpl,plcB
